# Supplementary material for: Genome-Wide Sensitivity Analysis of the Microsymbiont Sinorhizobium meliloti to Symbiotically Important, Defensin-Like Host Peptides
Source: mBio. 2017 Aug 1;8(4):e01060-17. doi: 10.1128/mBio.01060-17 (PMC5539429; doi:10.1128/mBio.01060-17)
Supplement: TABLE S1 [file mbo004173412st1.xlsx]

## Sheet: Sheet1
Table S1 Essential and underrepresented genes
		Normalized output data (Reads per gene)
Num	Gene ID	Input_1	Untreated_2	NCR247_1	PMB_1	Input_2	Untreated_2	NCR247_2	PMB_2	Start	Stop	Strand	Length	Gene	Function
1	SMa0026	99	76	90	100	93	119	92	113	17424	17852	-	429	-	hypothetical protein
2	SMa0093	92	86	93	75	67	90	96	73	48182	49033	+	852	-	Branched-chain amino acid aminotransferase
3	SMa0128	21	38	40	29	33	48	22	26	69135	69515	+	381	-	hypothetical protein
4	SMa0139	49	63	56	69	58	57	84	90	76655	76975	-	321	-	hypothetical protein
5	SMa0162	3	1	9	0	6	2	4	15	89275	89520	-	246	-	hypothetical protein
6	SMa0211	73	70	98	53	54	68	65	67	116261	116455	-	195	-	hypothetical protein
7	SMa0285	66	65	40	67	38	91	43	85	159165	159389	-	225	-	hypothetical protein
8	SMa5017	28	43	37	37	30	37	69	29	182962	183186	-	225	-	hypothetical protein
9	SMa0453	27	34	17	18	15	11	10	7	243155	243562	+	408	-	hypothetical protein
10	SMa0471	0	1	0	9	2	1	5	4	258225	258533	+	309	-	hypothetical protein
11	SMa0535	3	13	6	12	8	6	14	8	287402	287641	-	240	-	hypothetical protein
12	SMa0548	8	19	6	14	11	13	19	15	291638	291877	-	240	-	hypothetical protein
13	SMa0625	83	65	87	78	79	138	68	104	334433	334594	+	162	-	hypothetical protein
14	SMa0636	196	110	126	153	100	118	149	142	341499	342152	+	654	-	hypothetical protein
15	SMa0645	26	37	40	19	32	27	36	26	345684	345992	+	309	-	hypothetical protein
16	SMa0647	37	74	47	58	70	46	70	69	346110	346361	+	252	-	hypothetical protein
17	SMa0649	39	37	55	47	53	24	100	59	346342	346659	+	318	-	hypothetical protein
18	SMa0745	4	4	4	8	5	14	14	14	400756	401052	-	297	groES	co-chaperonin GroES
19	SMa0767	54	43	87	62	108	52	60	55	416561	416713	+	153	fixQ2	FixQ2 nitrogen fixation protein
20	SMa0811	41	52	91	67	86	54	42	47	443981	444175	-	195	fdxN	FdxN ferredoxin
21	SMa0833	27	48	56	37	55	36	32	51	460706	460846	+	141	-	hypothetical protein
22	SMa5004	56	40	45	26	47	34	36	31	464811	465101	+	291	-	transposase, fragment
23	SMa5029	88	103	91	86	70	72	102	89	465166	465342	+	177	-	transposase, fragment
24	SMa0930	0	0	0	0	0	0	0	0	514998	515237	-	240	traD	TraD conjugal transfer protein
25	SMa0933	55	88	76	66	86	45	68	48	515227	515514	-	288	traC	TraC conjugal transfer protein
26	SMa0992	114	115	71	89	81	86	103	70	549895	550287	+	393	-	hypothetical protein
27	SMa1014	68	88	64	74	87	94	77	68	563252	563668	+	417	hmrR	HmrR
28	SMa1028	17	28	15	41	14	22	22	32	567768	567962	-	195	-	hypothetical protein
29	SMa1043	45	45	34	41	36	36	33	50	573878	574162	+	285	-	hypothetical protein
30	SMa1052	62	103	42	51	47	57	60	50	576639	577070	-	432	-	hypothetical protein
31	SMa1104	84	56	71	68	84	47	101	68	604238	604468	-	231	-	hypothetical protein
32	SMa1172	124	104	121	95	69	162	124	102	642642	642890	-	249	-	hypothetical protein
33	SMa1214	80	113	157	107	106	211	129	113	668233	668385	-	153	fixQ1	FixQ1 nitrogen fixation protein
34	SMa1241	116	67	88	79	72	68	93	125	680465	680650	-	186	napE	NapE component of periplasmic nitrate reductase
35	SMa1253	148	209	133	151	92	138	146	160	686450	686719	+	270	-	hypothetical protein
36	SMa1294	11	8	20	8	10	11	4	6	705913	706359	+	447	-	hypothetical protein
37	SMa1391	58	40	45	61	46	37	65	50	766174	766923	-	750	etfB2	EtfB2 electron transport flavoprotein, beta subunit
38	SMa1413	44	43	32	26	57	65	41	35	777118	777393	-	276	-	hypothetical protein
39	SMa1487	87	93	125	93	139	76	103	80	819484	819852	-	369	-	cytochrome C
40	SMa1613	225	199	273	238	333	124	244	223	899330	899647	-	318	-	transposase, fragment
41	SMa1678	144	116	88	146	85	58	80	117	942871	943152	-	282	-	hypothetical protein
42	SMa1767	25	39	26	35	25	36	23	18	1005037	1005204	+	168	-	hypothetical protein
43	SMa1783	84	72	96	122	124	106	96	119	1010873	1011049	-	177	-	hypothetical protein
44	SMa1891	0	0	0	0	0	0	0	0	1075520	1075816	+	297	-	thioredoxin reductase
45	SMa1990	9	15	6	26	8	14	5	4	1129048	1129404	+	357	-	hypothetical protein
46	SMa2009	91	102	65	83	42	172	85	66	1138205	1138654	+	450	-	hypothetical protein
47	SMa2032	98	147	84	88	76	144	89	121	1149083	1149382	+	300	-	non-heme chloroperoxidase
48	SMa2034	39	52	76	61	53	39	55	59	1151643	1151888	-	246	-	hypothetical protein
49	SMa2055	11	11	20	13	11	28	16	6	1161208	1161459	+	252	-	hypothetical protein
50	SMa2215	1115	395	1055	451	873	364	886	496	1240820	1241587	+	768	-	GntR family transcriptional regulator
51	SMa2239	0	0	0	0	0	0	0	0	1254259	1255038	+	780	-	hypothetical protein
52	SMa2275	88	87	102	103	72	90	84	67	1268802	1269077	-	276	-	hypothetical protein
53	SMa2289	13	14	12	13	9	4	3	17	1273011	1273403	+	393	-	hypothetical protein
54	SMa2391	0	0	0	0	0	0	0	0	1350001	1351206	-	1206	repC2	replication initiation protein RepC
55	SMa2395	16	10	10	13	10	2	9	14	1352360	1353535	-	1176	repA2	RepA2 replication protein
56	SM_b20038	8	6	20	13	3	7	0	8	48822	49049	+	228	-	hypothetical protein
57	SM_b20045	0	0	0	0	0	0	0	0	56556	57560	-	1005	repB1	replication protein B
58	SM_b20046	0	0	0	0	0	0	0	0	57564	58760	-	1197	repA1	replication protein A
59	SM_b20047	86	99	131	71	81	126	72	94	59127	59315	+	189	-	hypothetical protein
60	SM_b20056	3	6	15	3	6	1	5	5	66644	67711	+	1068	-	ABC transporter substrate-binding protein
61	SM_b20057	0	0	0	0	0	0	0	0	67708	68751	+	1044	-	ABC transporter permease
62	SM_b20058	0	0	0	0	0	0	0	0	68748	69548	+	801	-	ABC transporter ATP-binding protein
63	SM_b20061	92	75	74	44	55	76	71	85	72259	72414	+	156	-	hypothetical protein
64	SM_b20068	50	84	53	91	93	49	64	68	75462	75671	+	210	-	hypothetical protein
65	SM_b20090	0	0	0	0	0	0	0	0	98879	99070	-	192	-	hypothetical protein
66	SM_b20207	0	0	0	0	0	0	0	0	215504	215800	+	297	pqqD	pyrroloquinoline quinone synthesis protein D
67	SM_b20254	31	58	82	49	39	119	64	65	260409	260684	-	276	-	hypothetical protein
68	SM_b20303	88	57	83	107	57	61	90	69	310478	310705	+	228	-	hypothetical protein
69	SM_b20320	100	125	70	103	120	108	41	112	322940	323935	-	996	-	TRAP-type large permease component
70	SM_b20323	127	135	83	108	98	134	107	130	325922	326581	+	660	-	transcriptional regulator
71	SM_b20341	0	0	0	0	0	0	0	0	345733	345918	+	186	-	hypothetical protein
72	SM_b20375	62	116	74	78	78	136	72	70	386667	387437	-	771	-	transcriptional regulator
73	SM_b20517	96	101	74	91	78	125	73	75	542357	542647	-	291	-	hypothetical protein
74	SM_b20540	106	126	187	94	99	122	105	107	567528	567749	+	222	-	hypothetical protein
75	SM_b20543	67	68	59	74	62	95	61	94	570402	570845	-	444	-	protein in ISRm14
76	SM_b20545	15	8	13	7	16	8	12	24	571438	571656	-	219	-	hypothetical protein
77	SM_b20560	37	59	24	30	36	94	30	49	584682	584903	-	222	-	hypothetical protein
78	SM_b21665	75	87	58	75	81	88	78	101	619543	619899	+	357	-	hypothetical protein
79	SM_b20832	200	90	76	41	214	109	79	71	624306	624965	-	660	rkpS	cell surface polysaccharide export ABC-2 transporter ATP-binding protein
80	SM_b20839	0	0	0	0	0	0	0	0	630969	631178	+	210	-	hypothetical protein
81	SM_b21030	69	87	63	78	64	104	80	75	650647	651096	-	450	-	hypothetical protein
82	SM_b21661	75	65	68	68	81	72	63	84	674574	674957	+	384	TRm10-1a	transposase of insertion sequence ISRm10-1, orfA protein
83	SM_b21711	4	2	5	11	8	13	0	2	674930	675061	+	132	TRm10-1b-1	transposase of insertion sequence ISRm10-1, orfB N-terminus protein
84	SM_b21083	77	68	62	49	49	89	50	79	722424	722867	+	444	-	hypothetical protein
85	SM_b21096	82	70	193	136	116	56	200	95	738854	739624	+	771	-	amino acid transporter ABC transporter ATP-binding protein
86	SM_b21127	1	4	3	5	8	7	2	6	766495	766866	+	372	-	hypothetical protein
87	SM_b21238	43	52	56	38	38	19	53	61	804151	804381	+	231	-	hypothetical protein
88	SM_b21145	78	105	48	79	96	84	68	75	889554	890753	+	1200	-	choline uptake ABC transporter permease
89	SM_b21174	399	178	184	161	344	211	137	170	919613	921130	-	1518	phoT	phosphate uptake ABC transporter permease
90	SM_b21175	371	54	108	77	284	68	72	119	921140	922102	-	963	phoE	phosphate uptake ABC transporter permease
91	SM_b21176	548	147	152	123	450	119	180	222	922274	923179	-	906	phoD	phosphate uptake ABC transporter substrate-binding protein precursor
92	SM_b21177	513	106	143	107	529	124	134	214	923271	924110	-	840	phoC	phosphate uptake ABC transporter ATP-binding protein
93	SM_b21666	70	104	111	101	92	64	94	108	955649	955867	-	219	-	hypothetical protein
94	SM_b21212	82	78	76	114	72	53	90	79	965894	966274	+	381	-	hypothetical protein
95	SM_b21333	75	73	74	81	83	37	79	79	1000124	1000483	+	360	-	hypothetical protein
96	SM_b21360	0	0	0	0	0	0	0	0	1024799	1024981	+	183	-	LysR family transcriptional regulator
97	SM_b21563	25	27	10	30	37	13	21	42	1102978	1103343	-	366	-	transcriptional regulator
98	SM_b22023	65	81	94	74	90	124	87	124	1106280	1106594	-	315	groES5	molecular chaperone GroES
99	SM_b20962	52	52	39	47	34	23	47	60	1191117	1191917	-	801	thiD	phoshomethylpyrimidine kinase
100	SM_b20982	14	13	12	22	10	11	12	18	1214652	1214912	-	261	-	hypothetical protein
101	SM_b20985	43	52	23	62	15	14	24	16	1217771	1218109	+	339	nirD	nitrite reductase [NAD(P)H], small subunit protein
102	SM_b20994	93	119	88	92	107	137	122	103	1230297	1230830	-	534	-	hypothetical protein
103	SM_b20995	7	6	6	5	1	10	9	4	1231075	1232505	-	1431	engA	GTP-binding protein EngA
104	SM_b20996	0	0	0	0	0	0	0	0	1232629	1233297	-	669	-	hypothetical protein
105	SM_b21475	76	99	94	90	61	126	98	102	1400396	1400599	+	204	-	hypothetical protein
106	SM_b21482	92	189	142	122	126	117	95	100	1404401	1404703	-	303	-	hypothetical protein
107	SM_b22024	53	44	48	23	50	59	58	36	1412124	1412525	+	402	cyoD	cytochrome O ubiquinol oxidase CyoD
108	SM_b21522	14	6	14	7	5	11	11	9	1446108	1446371	-	264	minE	cell division topological specificity factor MinE
109	SM_b20690	112	110	87	92	67	158	99	88	1493217	1493543	-	327	-	hypothetical protein
110	SM_b20694	35	21	36	50	29	53	32	36	1495508	1495684	+	177	-	hypothetical protein
111	SM_b20746	104	124	67	100	89	146	128	118	1535474	1535659	+	186	-	hypothetical protein
112	SM_b20759	7	4	3	5	4	2	5	11	1551986	1552456	+	471	phnG	carbon-phosphorus lyase
113	SM_b20760	81	82	41	40	45	44	49	53	1552456	1553058	+	603	phnH	carbon-phosphorus lyase
114	SM_b21702	0	0	0	0	0	0	0	0	1576466	1576606	-	141	TRm2011-2b-1	transposase of insertion sequence ISRm2011-2, orfB N-terminus protein
115	SM_b21701	30	33	19	20	29	28	25	34	1576484	1576621	+	138	-	hypothetical protein
116	SM_b20575	96	86	66	82	92	67	73	98	1589460	1590515	-	1056	pcaB	3-carboxy-cis,cis-muconate cycloisomerase
117	SM_b20590	89	50	56	40	96	66	39	74	1605382	1605705	-	324	-	acylphosphatase
118	SM_b20599	64	35	14	26	47	18	6	26	1612756	1613817	+	1062	repB3	smb01f11-replication protein
119	SM_b20617	21	52	60	66	38	35	31	48	1636955	1637728	+	774	thiG	thiazole synthase
120	SM_b21633	36	58	37	28	38	38	29	52	1661661	1662452	+	792	paaG	enoyl-CoA hydratase
121	SMc02792	0	0	0	0	0	0	0	0	1347	1946	+	600	maf	Maf-like protein
122	SMc02791	172	7	26	12	259	10	27	19	1939	2799	+	861	aroE	shikimate 5-dehydrogenase
123	SMc02790	0	0	0	0	0	0	0	0	2796	3380	+	585	coaE	dephospho-CoA kinase
124	SMc02789	194	59	57	103	130	71	27	130	3574	4302	+	729	dnaQ	DNA polymerase III subunit epsilon
125	SMc02788	97	51	28	13	80	36	16	23	4408	4914	-	507	secB	preprotein translocase subunit SecB
126	SMc02782	0	0	4	1	4	6	0	3	8697	11132	+	2436	gyrB	DNA gyrase subunit B
127	SMc02768	67	78	36	42	64	104	32	46	26383	27138	+	756	-	hypothetical protein
128	SMc02767	1005	130	233	188	1091	139	230	246	27376	28023	+	648	trpF	N-(5'-phosphoribosyl)anthranilate isomerase
129	SMc02766	2927	167	315	101	2644	102	297	227	28048	29268	+	1221	trpB	tryptophan synthase subunit beta
130	SMc02765	3402	164	293	126	3232	132	410	350	29274	30113	+	840	trpA	tryptophan synthase subunit alpha
131	SMc02764	2	1	8	1	8	1	4	2	30167	31081	+	915	accD	acetyl-CoA carboxylase subunit beta
132	SMc02761	0	0	0	0	0	0	0	0	34091	34414	-	324	trxA	thioredoxin
133	SMc02760	288	98	97	93	207	120	109	151	34496	38065	-	3570	-	ATP-dependent nuclease/helicase
134	SMc02759	80	56	56	29	85	23	9	20	38055	41234	-	3180	-	hypothetical protein
135	SMc02756	34	65	52	30	52	70	34	35	43498	45978	-	2481	-	sensor histidine kinase
136	SMc02755	1002	559	708	497	1042	499	779	536	46280	47680	-	1401	ahcY	S-adenosyl-L-homocysteine hydrolase
137	SMc02754	11	22	25	7	38	20	23	27	47837	48127	-	291	-	phosphocarrier HPr
138	SMc02752	0	0	0	0	0	0	0	0	48809	49255	-	447	-	hypothetical protein
139	SMc02560	0	0	0	0	0	0	0	0	51419	52141	-	723	chvI	transcriptional regulator
140	SMc02563	0	0	0	0	0	0	0	0	54197	54631	+	435	-	peptidyl-tRNA hydrolase domain-containing protein
141	SMc02567	31	28	13	24	23	22	24	26	56529	57524	-	996	coaA	pantothenate kinase
142	SMc02836	169	108	152	111	157	64	175	121	185048	186853	+	1806	-	ABC transporter ATP-binding protein
143	SMc02837	49	33	37	24	47	32	38	43	186871	187689	+	819	dapB	dihydrodipicolinate reductase
144	SMc02848	84	58	55	78	62	29	55	64	196569	197240	-	672	-	hypothetical protein
145	SMc02857	12	14	12	15	19	12	10	27	209764	211689	+	1926	dnaK	molecular chaperone DnaK
146	SMc02858	47	50	107	32	49	26	138	37	211964	213103	+	1140	dnaJ	chaperone protein DnaJ
147	SMc02876	6	7	20	6	21	15	14	6	232212	232976	+	765	-	transcriptional regulator
148	SMc02877	0	0	0	0	0	0	0	0	233070	234092	+	1023	-	hypothetical protein
149	SMc02878	0	0	0	0	0	0	0	0	234089	235249	+	1161	nagA	N-acetylglucosamine-6-phosphate deacetylase
150	SMc02883	14	25	9	24	21	10	29	17	239733	239945	+	213	-	hypothetical protein
151	SMc02887	0	0	0	0	0	0	0	0	242730	242894	-	165	-	hypothetical protein
152	SMc02897	64	71	93	56	116	31	97	38	254271	255050	-	780	-	cytochrome C transmembrane protein
153	SMc02898	0	0	0	0	0	0	0	0	255204	255956	+	753	kdsB	3-deoxy-manno-octulosonate cytidylyltransferase
154	SMc02905	32	33	34	28	24	21	42	42	260124	262004	+	1881	dnaX	DNA polymerase III subunits gamma and tau
155	SMc02911	6	7	4	3	3	4	11	3	267141	267758	+	618	-	hypothetical protein
156	SMc02912	3	6	6	6	5	2	1	2	267804	269432	+	1629	nusA	transcription elongation factor NusA
157	SMc02913	0	0	0	0	0	0	0	0	269438	270130	+	693	-	hypothetical protein
158	SMc02914	83	126	116	51	64	90	99	63	270236	272905	+	2670	infB	translation initiation factor IF-2
159	SMc00323	0	0	0	0	0	0	0	0	276686	276955	+	270	rpsO	30S ribosomal protein S15
160	SMc00326	0	0	0	0	0	0	0	0	280795	281601	-	807	fabI2	enoyl-ACP reductase
161	SMc00327	18	7	2	18	10	4	9	16	281606	282826	-	1221	fabB	3-oxoacyl-ACP synthase
162	SMc00328	15	26	37	18	30	33	35	30	282876	283391	-	516	fabA	3-hydroxydecanoyl-ACP dehydratase
163	SMc00332	0	0	0	0	0	0	0	0	286304	286693	-	390	-	hypothetical protein
164	SMc00333	0	0	0	0	0	0	0	0	286978	288345	+	1368	aroA	3-phosphoshikimate 1-carboxyvinyltransferase
165	SMc00335	21	28	11	26	31	24	23	27	289147	290853	+	1707	rpsA	30S ribosomal protein S1
166	SMc00342	0	0	0	0	0	0	0	0	298276	298902	+	627	-	hypothetical protein
167	SMc00349	793	435	1331	409	637	306	1029	501	303622	305448	-	1827	lepA	GTP-binding protein LepA
168	SMc00351	16	50	57	37	55	24	23	56	306948	307541	+	594	-	hypothetical protein
169	SMc00357	31	18	4	45	32	9	2	46	312251	312820	+	570	efp	elongation factor P
170	SMc00362	38	32	27	28	34	26	33	32	317832	318263	+	432	infC	translation initiation factor IF-3
171	SMc00363	0	0	0	0	0	0	0	0	318504	318707	+	204	rpmI	50S ribosomal protein L35
172	SMc00364	0	0	0	0	0	0	0	0	318744	319148	+	405	rplT	50S ribosomal protein L20
173	SMc00365	0	0	0	0	0	0	0	0	319294	320376	+	1083	pheS	phenylalanyl-tRNA synthetase subunit alpha
174	SMc00366	65	49	56	62	22	36	72	56	320410	322836	+	2427	pheT	phenylalanyl-tRNA synthetase subunit beta
175	SMc00376	95	73	57	100	98	63	78	89	330352	330762	-	411	-	hypothetical protein
176	SMc00380	0	0	0	0	0	0	0	0	333980	334474	-	495	-	transcriptional regulator
177	SMc00391	98	139	90	120	111	131	146	143	343024	343218	+	195	-	hypothetical protein
178	SMc00393	92	100	87	68	104	115	61	89	343504	343929	+	426	-	hypothetical protein
179	SMc00394	62	42	105	52	60	55	46	51	343959	345521	-	1563	guaA	GMP synthase
180	SMc00407	2	2	3	3	3	2	0	1	358400	359092	-	693	gst4	glutathione S-transferase
181	SMc00408	93	91	83	93	88	90	133	74	359249	360055	+	807	uppP	UDP pyrophosphate phosphatase
182	SMc00412	1063	86	216	92	1039	120	177	190	362070	362774	-	705	pyrF	orotidine 5'-phosphate decarboxylase
183	SMc00415	2	7	6	8	4	15	1	10	364184	365302	-	1119	dnaN	DNA polymerase III subunit beta
184	SMc00461	58	62	61	47	62	40	69	48	374362	374844	-	483	dut	deoxyuridine 5'-triphosphate nucleotidohydrolase
185	SMc00427	33	49	39	22	31	43	25	24	374943	376526	+	1584	prfC	peptide chain release factor RF-3 protein
186	SMc01161	0	0	0	0	0	0	0	0	389277	390482	-	1206	dfp	bifunctional phosphopantothenoylcysteine decarboxylase/phosphopantothenate synthase
187	SMc01157	72	47	77	63	84	87	57	62	392806	393585	-	780	-	oxidoreductase
188	SMc01156	48	66	72	64	71	76	58	62	393673	395247	-	1575	aarF	ubiquinone biosynthesis protein
189	SMc01155	0	0	0	0	0	0	0	0	395252	396064	-	813	ubiE	ubiquinone/menaquinone biosynthesis methyltransferase
190	SMc01152	0	0	0	0	0	0	0	0	398138	398404	+	267	rpsT	30S ribosomal protein S20
191	SMc01145	114	84	64	112	77	118	80	97	405943	406356	-	414	-	hypothetical protein
192	SMc01142	24	8	17	17	9	10	22	5	408808	409434	+	627	grpE	heat shock protein GrpE
193	SMc01141	0	0	0	0	0	0	0	0	409774	410238	-	465	ptsN	nitrogen regulatory IIA protein
194	SMc01138	62	75	77	63	68	72	76	56	412984	413796	-	813	-	ABC transporter ATP-binding protein
195	SMc01137	3	10	7	1	8	2	2	8	413810	414370	-	561	-	hypothetical protein
196	SMc01131	25	30	48	40	47	75	41	39	417969	419123	+	1155	-	hypothetical protein
197	SMc01130	0	0	0	0	0	0	0	0	419120	419986	+	867	-	tRNA/rRNA methyltransferase
198	SMc01129	20	17	17	17	8	30	20	24	419983	420483	+	501	lspA	lipoprotein signal peptidase
199	SMc01124	339	109	73	92	251	78	141	170	429607	432456	+	2850	glnD	PII uridylyl-transferase
200	SMc01123	29	45	36	37	14	12	28	24	432453	434060	+	1608	mviN	virulence factor MviN-like protein
201	SMc01121	12	18	10	10	25	13	5	15	434538	435602	+	1065	trpS	tryptophanyl-tRNA synthetase
202	SMc01119	72	47	94	73	66	63	62	53	436305	436871	+	567	-	hypothetical protein
203	SMc01118	29	17	7	13	28	12	23	9	437108	437764	+	657	-	hypothetical protein
204	SMc01113	14	0	2	7	10	10	2	7	441865	442371	+	507	-	hypothetical protein
205	SMc01109	17	7	15	24	13	28	21	19	446191	447471	+	1281	metK	S-adenosylmethionine synthetase
206	SMc01101	8	0	0	0	0	0	0	0	455537	456073	+	537	def	peptide deformylase
207	SMc01100	0	0	0	0	0	0	0	0	456143	457078	+	936	fmt	methionyl-tRNA formyltransferase
208	SMc01096	24	9	11	28	10	18	13	28	459723	460916	-	1194	dapE	succinyl-diaminopimelate desuccinylase
209	SMc01091	36	57	29	24	26	30	24	25	467551	467694	-	144	-	hypothetical protein
210	SMc01089	82	92	81	90	70	84	79	97	469818	470204	-	387	-	hypothetical protein
211	SMc01732	15	6	9	4	6	21	19	19	470207	471097	-	891	dapD	2,3,4,5-tetrahydropyridine-2,6-carboxylate N-succinyltransferase
212	SMc01724	59	52	27	65	43	59	62	50	478241	478735	+	495	-	hypothetical protein
213	SMc01722	14	12	7	16	9	16	1	11	479477	480130	-	654	engB	ribosome biogenesis GTP-binding protein YsxC
214	SMc01721	0	0	0	0	0	0	0	0	480482	482269	-	1788	-	inner membrane protein translocase component YidC
215	SMc01720	4	4	6	3	15	6	4	6	482266	482652	-	387	rnpA	ribonuclease P
216	SMc04434	16	7	9	10	11	7	12	8	482686	482820	-	135	rpmH	50S ribosomal protein L34
217	SMc02166	1119	191	307	216	991	147	326	286	527870	528913	+	1044	pyrC	dihydroorotase
218	SMc02165	2356	263	417	280	2255	277	496	511	528931	529629	+	699	pyrE	orotate phosphoribosyltransferase
219	SMc02164	1350	601	461	545	1284	594	365	1059	529686	530612	+	927	frk	fructokinase
220	SMc02163	3	3	0	0	0	0	0	4	530745	532370	-	1626	pgi	glucose-6-phosphate isomerase
221	SMc02139	5	2	6	13	1	2	1	6	573161	573682	-	522	-	hypothetical protein
222	SMc02137	61	44	25	35	83	26	50	33	575367	576278	+	912	argF1	ornithine carbamoyltransferase
223	SMc02218	0	4	0	1	0	2	1	1	580265	581362	+	1098	-	2'-deoxycytidine 5'-triphosphate deaminase
224	SMc02222	42	31	45	29	58	55	69	55	583799	584605	-	807	-	hypothetical protein
225	SMc02245	1238	77	263	132	1058	129	275	248	608536	609624	-	1089	pyrD	dihydroorotate dehydrogenase 2
226	SMc02246	456	135	98	62	551	122	136	150	609621	609968	-	348	-	hypothetical protein
227	SMc02264	0	0	0	0	0	0	0	0	629624	630016	+	393	-	hypothetical protein
228	SMc02265	90	89	44	86	81	119	99	89	630110	632644	+	2535	secD2	preprotein translocase subunit SecD/SecF
229	SMc02274	973	586	322	242	925	382	384	290	648454	649677	+	1224	rkpU	capsule polysaccharide exporter protein
230	SMc02283	20	29	10	12	8	21	36	20	656466	656945	+	480	-	copper-containing oxidoreductase signal peptide protein
231	SMc02284	96	87	49	49	76	46	65	90	656967	657251	+	285	-	signal peptide protein
232	SMc02287	100	154	135	111	107	103	130	105	661816	662370	-	555	-	DNA-invertase
233	SMc04430	83	59	81	58	55	82	87	52	676470	676640	-	171	TRm30.1	transposase number 1 for insertion sequence ISRM30
234	SMc02305	0	0	0	0	0	0	0	0	677941	679233	+	1293	murA	UDP-N-acetylglucosamine 1-carboxyvinyltransferase
235	SMc02310	111	92	78	98	71	49	78	67	682321	682539	+	219	infA	translation initiation factor IF-1
236	SMc02316	0	0	0	0	0	0	0	0	688179	688490	+	312	-	hypothetical protein
237	SMc03005	0	0	0	0	0	0	0	0	703799	704092	+	294	-	hypothetical protein
238	SMc03006	76	55	54	87	59	71	67	77	704096	704461	+	366	cheY1	chemotaxis regulator protein
239	SMc03011	0	0	0	0	0	0	0	0	709182	709571	+	390	cheY2	chemotaxis regulator protein
240	SMc03029	58	80	34	52	42	34	63	67	725744	726079	+	336	fliE	flagellar hook-basal body protein FliE
241	SMc03059	40	5	8	4	24	1	0	5	754910	755809	+	900	folD2	bifunctional 5,10-methylene-tetrahydrofolate dehydrogenase/ 5,10-methylene-tetrahydrofolate cyclohydrolase
242	SMc03069	155	75	167	39	109	41	189	71	768546	769244	-	699	pgl	6-phosphogluconolactonase
243	SMc00767	31	43	37	61	36	8	40	35	779629	779868	-	240	-	hypothetical protein
244	SMc00776	144	44	47	64	119	65	40	46	793692	797096	-	3405	-	sensor histidine kinase
245	SMc00785	50	12	12	8	45	13	12	10	806545	807009	+	465	rirA	iron-responsive transcriptional regulator
246	SMc00798	0	0	0	0	0	0	0	0	818874	819122	+	249	-	hypothetical protein
247	SMc00800	82	68	103	107	77	142	96	124	819830	820273	-	444	-	hypothetical protein
248	SMc00810	29	37	25	36	43	31	22	27	830836	832176	+	1341	-	hypothetical protein
249	SMc00811	8	5	3	2	8	6	3	7	832173	832910	+	738	ftsJ	cell division protein
250	SMc00815	656	125	154	157	510	138	170	169	836212	837714	+	1503	guaB	inosine 5'-monophosphate dehydrogenase
251	SMc00921	169	115	110	135	100	121	64	100	862031	862417	-	387	-	signal peptide protein
252	SMc00912	4	6	5	6	5	17	11	9	870848	871144	-	297	groES	co-chaperonin GroES
253	SMc00910	0	0	0	0	0	0	0	0	872554	873402	+	849	-	hypothetical protein
254	SMc00909	7	1	4	3	8	10	3	6	873416	874399	+	984	ribF	bifunctional riboflavin kinase/FMN adenylyltransferase
255	SMc00908	42	32	48	64	49	43	46	55	874682	877591	+	2910	ileS	isoleucyl-tRNA synthetase
256	SMc00907	97	86	14	2	103	82	18	4	877731	878345	+	615	-	hypothetical protein
257	SMc00905	0	0	0	0	0	0	0	0	878931	879380	-	450	-	deaminase
258	SMc00902	71	68	51	58	69	56	46	67	881183	881743	+	561	-	hypothetical protein
259	SMc00899	131	108	143	116	133	61	154	111	883330	883584	-	255	-	hypothetical protein
260	SMc00895	0	0	0	7	3	0	0	0	888041	888277	+	237	-	hypothetical protein
261	SMc00894	30	29	27	35	22	35	19	29	888315	889628	+	1314	kdtA	3-deoxy-D-manno-octulosonic-acid transferase
262	SMc00892	0	0	0	0	0	0	0	0	890518	891558	+	1041	lpxK	tetraacyldisaccharide 4'-kinase
263	SMc00872	8	3	2	2	16	7	11	7	916431	916877	+	447	atpI	FOF1 ATP synthase, subunit I transmembrane protein
264	SMc00871	0	0	0	0	0	0	0	0	916938	917690	+	753	atpB	F0F1 ATP synthase subunit A
265	SMc00870	0	0	0	0	0	0	0	0	917775	918002	+	228	atpE	F0F1 ATP synthase subunit C
266	SMc00869	22	9	13	13	11	9	18	20	918076	918690	+	615	atpF2	F0F1 ATP synthase subunit B'
267	SMc00868	0	0	0	0	0	0	0	0	918704	919189	+	486	atpF	F0F1 ATP synthase subunit B
268	SMc00862	0	0	0	0	0	0	0	0	924500	925405	-	906	ipk	4-diphosphocytidyl-2-C-methyl-D-erythritol kinase
269	SMc00861	20	28	46	14	25	18	30	33	925413	927242	-	1830	-	signal peptide protein
270	SMc00860	37	39	44	47	49	61	34	35	927505	928521	-	1017	ispB	octaprenyl-diphosphate synthase
271	SMc00858	60	65	34	23	30	61	20	30	928819	929655	+	837	-	hypothetical protein
272	SMc00856	78	81	51	53	64	96	88	58	930801	930992	+	192	-	hypothetical protein
273	SMc00855	0	0	0	0	0	0	0	0	931119	932054	+	936	glyQ	glycyl-tRNA synthetase subunit alpha
274	SMc00854	112	86	91	79	89	130	100	113	932055	932300	-	246	-	hypothetical protein
275	SMc00851	0	0	0	0	0	0	0	0	935222	937387	+	2166	glyS	glycyl-tRNA synthetase subunit beta
276	SMc00993	1679	157	401	158	1657	155	265	347	938694	939965	-	1272	purD	phosphoribosylamine--glycine ligase
277	SMc00985	0	0	0	0	0	0	0	0	951316	952758	-	1443	-	oxidoreductase
278	SMc00984	66	42	34	41	39	36	38	39	952806	953780	-	975	-	hypothetical protein
279	SMc00982	655	319	527	341	625	182	528	428	955077	956321	+	1245	-	dioxygenase
280	SMc00981	287	166	232	159	294	107	201	205	956324	957418	+	1095	-	ferredoxin protein
281	SMc00964	25	9	6	7	12	9	13	2	976420	976983	-	564	-	hypothetical protein
282	SMc00962	129	123	107	102	85	96	131	146	977614	978294	-	681	-	ABC transporter ATP-binding protein
283	SMc00069	31	26	31	18	31	28	37	15	983810	984430	-	621	pdxH	pyridoxamine 5'-phosphate oxidase
284	SMc00005	0	0	0	0	0	0	0	0	986489	987307	+	819	fabI1	enoyl-ACP reductase
285	SMc00007	20	18	16	10	15	6	23	17	988748	989845	+	1098	aroC	chorismate synthase
286	SMc00071	0	0	0	0	0	0	0	0	991106	991636	-	531	ialB	hypothetical protein
287	SMc00009	63	33	122	37	54	36	101	30	992038	992922	+	885	ctaC	cytochrome C oxidase subunit II protein
288	SMc00450	106	82	79	67	66	52	108	51	994627	995679	+	1053	ctaB	protoheme IX farnesyltransferase
289	SMc00130	16	1	0	2	8	2	1	3	995679	995819	+	141	-	hypothetical protein
290	SMc00014	62	80	56	68	60	63	49	50	997562	997945	+	384	-	hypothetical protein
291	SMc00016	0	0	0	0	0	0	0	0	998733	999785	+	1053	ispH	4-hydroxy-3-methylbut-2-enyl diphosphate reductase
292	SMc00017	21	2	2	5	21	10	7	13	999940	1000920	+	981	thrB	homoserine kinase
293	SMc00018	0	0	0	0	0	0	0	0	1000917	1001378	+	462	rnhA	ribonuclease H
294	SMc00077	117	103	74	124	92	89	72	92	1009036	1010436	-	1401	thrC1	threonine synthase
295	SMc00021	20	16	18	20	33	33	29	25	1014504	1015634	+	1131	ccrM	adenine DNA methyltransferase
296	SMc00022	5	0	11	0	0	0	0	9	1017628	1018194	+	567	-	hypothetical protein
297	SMc00023	3	6	4	3	4	1	0	6	1018305	1019114	+	810	-	hypothetical protein
298	SMc05003	0	0	0	0	0	0	0	0	1019195	1019416	+	222	-	hypothetical protein
299	SMc00029	31	47	64	32	49	19	38	44	1034185	1034328	+	144	-	hypothetical protein
300	SMc00454	50	92	60	67	51	63	50	56	1077781	1078083	-	303	-	hypothetical protein
301	SMc00049	49	68	53	77	30	31	58	59	1082124	1082468	+	345	-	hypothetical protein
302	SMc00052	7	13	10	17	7	24	4	22	1087406	1087825	+	420	phaB2	monovalent cation/H+ antiporter subunit B
303	SMc00053	0	0	0	0	0	0	0	0	1087825	1088202	+	378	phaC2	monovalent cation/H+ antiporter subunit C
304	SMc00054	0	0	0	0	0	0	0	0	1088209	1089774	+	1566	phaD2	monovalent cation/H+ antiporter subunit D
305	SMc00055	0	0	0	0	0	0	0	0	1089771	1090247	+	477	phaE2	monovalent cation/H+ antiporter subunit E
306	SMc00056	0	0	0	0	0	0	0	0	1090244	1090615	+	372	phaF2	monovalent cation/H+ antiporter subunit F
307	SMc00058	390	114	76	25	345	104	136	46	1091371	1091802	+	432	mucR	transcriptional regulator
308	SMc00118	0	0	0	0	0	0	0	0	1092006	1092428	-	423	-	hypothetical protein
309	SMc00059	33	41	24	32	25	19	46	21	1093568	1095145	+	1578	-	sensor histidine kinase
310	SMc00063	23	36	40	59	29	40	29	46	1098840	1099124	+	285	-	hypothetical protein
311	SMc00065	0	0	0	0	0	0	0	0	1104685	1104936	+	252	-	signal peptide protein
312	SMc02364	36	20	57	20	43	31	20	21	1111502	1111957	+	456	cycL	cytochrome C-type biogenesis transmembrane protein
313	SMc02373	90	59	105	93	84	45	97	78	1127282	1127437	-	156	-	hypothetical protein
314	SMc02374	0	0	0	0	0	0	0	0	1127475	1127651	-	177	-	hypothetical protein
315	SMc02375	0	0	0	0	0	0	0	0	1127790	1128650	-	861	-	hypothetical protein
316	SMc02377	8	0	2	7	14	12	2	17	1130282	1131946	+	1665	etf	electron transfer flavoprotein-ubiquinone oxidoreductase
317	SMc02392	93	100	108	87	106	71	107	87	1145231	1145497	+	267	-	hypothetical protein
318	SMc02394	100	58	105	56	64	66	152	65	1147310	1147618	-	309	-	hypothetical protein
319	SMc02461	90	81	145	78	114	102	151	81	1147632	1147928	-	297	-	hypothetical protein
320	SMc02396	25	24	45	21	35	25	38	37	1148609	1149646	+	1038	-	outer membrane protein
321	SMc02404	35	29	29	35	17	34	41	31	1156180	1157064	+	885	dapA	dihydrodipicolinate synthase
322	SMc02405	91	88	95	84	62	87	84	96	1157064	1157543	+	480	smpB	SsrA-binding protein
323	SMc02422	0	0	0	0	0	0	0	0	1158929	1159585	+	657	-	hypothetical protein
324	SMc02408	0	0	0	0	0	0	0	0	1163909	1164316	+	408	rpoZ	DNA-directed RNA polymerase subunit omega
325	SMc02654	3	4	10	4	1	6	5	2	1168355	1168774	+	420	acpS	4'-phosphopantetheinyl transferase
326	SMc02653	0	0	0	0	0	0	0	0	1168934	1169677	+	744	lepB	signal peptidase I transmembrane protein
327	SMc02652	0	0	0	0	0	0	0	0	1169677	1170393	+	717	rncS	ribonuclease III
328	SMc02651	29	31	44	37	41	41	68	46	1170390	1171331	+	942	era	GTP-binding protein Era
329	SMc02647	52	26	25	36	40	34	48	40	1173182	1173595	-	414	-	transcriptional regulator
330	SMc02639	65	103	103	84	57	47	61	80	1182187	1182519	-	333	-	transcriptional regulator
331	SMc02559	99	95	94	63	65	55	62	92	1203976	1204584	-	609	-	hypothetical protein
332	SMc02558	142	55	45	52	140	78	47	64	1204581	1205423	-	843	-	hypothetical protein
333	SMc02552	10	16	13	4	28	22	16	8	1208645	1208794	-	150	-	hypothetical protein
334	SMc02551	63	49	45	56	39	82	48	33	1209209	1210609	+	1401	cysS	cysteinyl-tRNA synthetase
335	SMc00551	0	0	0	0	0	0	0	0	1220729	1221427	+	699	-	phosphatidylserine decarboxylase
336	SMc00552	10	14	4	5	5	8	3	15	1221437	1222306	+	870	pssA	CDP-diacylglycerol--serine O-phosphatidyltransferase transmembrane protein
337	SMc00553	36	35	53	35	35	33	65	55	1222911	1223651	-	741	-	oxidoreductase
338	SMc00554	398	22	126	52	430	44	96	86	1223663	1225153	-	1491	purF	amidophosphoribosyltransferase
339	SMc00555	28	20	8	17	34	0	6	16	1225300	1225899	-	600	cvpA	colicin V production transmembrane protein
340	SMc00561	97	74	103	98	72	57	77	50	1230911	1232410	-	1500	dnaB	replicative DNA helicase
341	SMc00562	60	41	23	32	34	24	37	31	1232732	1233184	+	453	-	transcriptional regulator
342	SMc00566	66	41	54	60	72	47	58	40	1236719	1237672	-	954	-	hypothetical protein
343	SMc00567	0	0	0	0	0	0	0	0	1237866	1238114	-	249	rpsR	30S ribosomal protein S18
344	SMc00568	35	35	49	40	44	63	33	34	1238140	1238589	-	450	rpsF	30S ribosomal protein S6
345	SMc00569	72	58	88	63	54	74	72	57	1238933	1239265	+	333	-	hypothetical protein
346	SMc00571	24	28	31	27	25	27	34	19	1240670	1241614	+	945	fabD	ACP S-malonyltransferase
347	SMc00572	21	18	31	23	25	17	34	18	1241639	1242376	+	738	fabG	3-ketoacyl-ACP reductase
348	SMc00573	47	44	29	37	25	24	27	39	1242713	1242949	+	237	acpP	acyl carrier protein
349	SMc00574	38	30	43	31	41	34	51	28	1243255	1244520	+	1266	fabF	3-oxoacyl-ACP synthase
350	SMc00577	0	0	0	0	0	0	0	0	1247182	1247841	+	660	gmk	guanylate kinase
351	SMc00578	33	34	30	29	26	53	27	35	1247904	1248032	+	129	-	hypothetical protein
352	SMc00580	69	48	60	28	59	75	49	59	1249078	1250106	-	1029	pdxA	4-hydroxythreonine-4-phosphate dehydrogenase
353	SMc00581	37	29	28	40	23	33	37	46	1250116	1251066	-	951	-	hypothetical protein
354	SMc00582	79	86	119	90	115	100	119	91	1251258	1253603	-	2346	-	hypothetical protein
355	SMc00584	91	62	57	48	68	60	75	58	1254682	1255854	-	1173	-	hypothetical protein
356	SMc00585	22	39	22	39	35	47	32	39	1256168	1257661	+	1494	pepA	leucyl aminopeptidase
357	SMc00586	0	0	0	0	0	0	0	0	1257681	1258130	+	450	-	DNA polymerase III subunit chi
358	SMc00595	0	0	0	0	0	0	0	0	1268126	1268548	+	423	ndk	nucleoside diphosphate kinase
359	SMc00597	6	17	8	4	9	7	6	11	1269101	1269661	-	561	-	hypothetical protein
360	SMc00601	0	0	0	0	0	0	0	0	1271487	1272074	-	588	pgsA	CDP-diacylglycerol--glycerol-3-phosphate 3-phosphatidyltransferase
361	SMc00614	781	76	168	79	761	74	167	140	1286215	1286877	-	663	purN	phosphoribosylglycinamide formyltransferase
362	SMc00615	1029	109	306	185	1264	119	227	242	1286874	1287944	-	1071	purM	phosphoribosylaminoimidazole synthetase
363	SMc00617	0	2	7	9	6	2	0	2	1289361	1290050	+	690	-	hypothetical protein
364	SMc01756	0	0	0	0	0	0	0	0	1301147	1302934	+	1788	aspS	aspartyl-tRNA synthetase
365	SMc01759	68	51	54	52	84	66	79	61	1305596	1305814	-	219	-	hypothetical protein
366	SMc01761	23	7	8	32	10	4	7	9	1307365	1309641	+	2277	parC	DNA topoisomerase IV subunit A
367	SMc01762	3	0	4	2	1	7	0	0	1309800	1310135	+	336	-	transcriptional regulator
368	SMc01766	43	27	23	46	34	28	30	40	1312688	1313830	-	1143	hemB	delta-aminolevulinic acid dehydratase
369	SMc01770	36	47	56	26	31	51	41	27	1316903	1318198	+	1296	glyA	serine hydroxymethyltransferase
370	SMc01771	0	0	0	0	0	0	0	0	1318211	1318684	+	474	nrdR	transcriptional regulator NrdR
371	SMc01772	17	10	6	19	7	9	6	6	1318702	1319907	+	1206	ribD	riboflavin biosynthesis protein
372	SMc01773	0	0	0	0	0	0	0	0	1319908	1320528	+	621	ribE	riboflavin synthase subunit alpha
373	SMc01777	16	9	9	8	15	10	14	16	1322709	1323170	+	462	ribH	6,7-dimethyl-8-ribityllumazine synthase
374	SMc01778	0	0	0	0	0	0	0	0	1323167	1323649	+	483	nusB	transcription antitermination protein NusB
375	SMc01781	29	18	12	14	18	15	22	29	1327291	1327797	-	507	-	hypothetical protein
376	SMc01784	43	32	50	36	28	24	52	40	1329299	1330342	+	1044	plsX	glycerol-3-phosphate acyltransferase PlsX
377	SMc01785	43	22	50	31	35	35	42	60	1330361	1331332	+	972	fabH	3-oxoacyl-ACP synthase
378	SMc01786	58	39	55	42	63	67	53	28	1331426	1331764	+	339	ihfA	integration host factor subunit alpha
379	SMc01787	243	112	49	92	176	71	43	137	1331907	1332437	+	531	-	transcriptional regulator
380	SMc01803	0	0	0	0	0	0	0	0	1350279	1350746	-	468	rpsI	30S ribosomal protein S9
381	SMc01804	104	91	101	81	69	91	84	58	1350749	1351213	-	465	rplM	50S ribosomal protein L13
382	SMc01904	29	59	22	30	28	51	27	22	1363000	1364277	+	1278	clpX	ATP-dependent protease ATP-binding subunit ClpX
383	SMc01905	102	94	112	74	72	93	112	80	1364751	1367171	+	2421	lon	ATP-dependent protease LA protein
384	SMc01906	0	0	0	0	0	0	0	0	1367393	1367665	+	273	hrm	histone-like protein
385	SMc01911	29	21	17	24	32	9	16	30	1375842	1376240	+	399	-	hypothetical protein
386	SMc01912	6	0	2	0	13	6	1	5	1378259	1378624	+	366	nuoA1	NADH dehydrogenase subunit A
387	SMc01913	16	0	9	2	8	0	4	1	1378615	1379193	+	579	nuoB1	NADH dehydrogenase subunit B
388	SMc01914	4	1	15	1	10	0	0	8	1379211	1379816	+	606	nuoC1	NADH dehydrogenase subunit C
389	SMc01915	54	28	39	32	39	13	15	27	1379873	1381063	+	1191	nuoD1	NADH dehydrogenase subunit D
390	SMc01916	5	0	0	0	10	13	7	2	1381063	1381317	+	255	-	signal peptide protein
391	SMc01917	31	15	23	17	27	29	22	22	1381334	1382161	+	828	nuoE1	NADH dehydrogenase subunit E
392	SMc01919	0	0	0	0	0	0	0	0	1383487	1384131	+	645	-	hypothetical protein
393	SMc01920	88	54	75	69	114	65	83	55	1384332	1386413	+	2082	nuoG1	NADH dehydrogenase subunit G
394	SMc01921	35	13	25	16	21	20	14	28	1386434	1387477	+	1044	nuoH	NADH dehydrogenase subunit H
395	SMc01922	92	85	105	77	77	72	116	62	1387539	1388033	+	495	nuoI	NADH dehydrogenase subunit I
396	SMc01924	0	0	0	0	0	0	0	0	1388829	1389137	+	309	nuoK1	NADH dehydrogenase subunit K
397	SMc01925	49	51	54	45	41	18	47	43	1389145	1391139	+	1995	nuoL	NADH dehydrogenase subunit L
398	SMc01926	30	42	32	36	30	23	40	19	1391139	1392650	+	1512	nuoM	NADH dehydrogenase subunit M
399	SMc01927	86	119	78	72	73	72	87	77	1392670	1394112	+	1443	nuoN	NADH dehydrogenase subunit N
400	SMc01928	26	28	37	20	19	14	14	17	1394109	1394876	+	768	birA	biotin--[acetyl-CoA-carboxylase] synthetase
401	SMc01376	20	25	16	22	5	14	22	17	1401492	1402178	+	687	-	ABC transporter ATP-binding protein
402	SMc01375	81	87	120	79	81	89	58	75	1402647	1406156	+	3510	dnaE	DNA polymerase III subunit alpha
403	SMc01372	2	5	3	8	3	0	3	6	1409292	1409561	-	270	-	hypothetical protein
404	SMc01371	0	0	0	0	0	0	0	0	1409718	1410089	+	372	celR1	2-component receiver domain-containing protein
405	SMc01369	0	0	0	0	0	0	0	0	1411961	1412128	-	168	rpmG	50S ribosomal protein L33
406	SMc01364	116	106	537	117	155	52	265	106	1416997	1419699	-	2703	topA	DNA topoisomerase I
407	SMc01362	0	0	0	0	0	0	0	0	1421042	1421653	-	612	-	glycerol-3-phosphate acyltransferase PlsY
408	SMc01361	1496	123	286	212	1211	184	324	336	1421683	1422975	-	1293	-	dihydroorotase
409	SMc01360	409	31	80	50	421	35	93	80	1422972	1423913	-	942	pyrB	aspartate carbamoyltransferase catalytic subunit
410	SMc01353	0	0	0	0	0	0	0	0	1428682	1428969	+	288	gatC	aspartyl/glutamyl-tRNA amidotransferase subunit C
411	SMc01352	14	4	3	19	9	9	10	5	1429018	1430499	+	1482	gatA	aspartyl/glutamyl-tRNA amidotransferase subunit A
412	SMc01350	36	25	30	45	35	22	51	36	1431144	1432694	+	1551	gatB	aspartyl/glutamyl-tRNA amidotransferase subunit B
413	SMc01348	52	60	37	71	83	27	66	59	1433356	1433757	+	402	-	NADH dehydrogenase
414	SMc01346	93	60	74	75	63	43	63	65	1434423	1435037	-	615	aat	leucyl/phenylalanyl-tRNA--protein transferase
415	SMc01345	0	0	0	0	0	0	0	0	1435047	1436396	-	1350	accC	acetyl-CoA carboxylase biotin carboxylase subunit
416	SMc01344	0	0	0	0	0	0	0	0	1436403	1436879	-	477	accB	acetyl-CoA carboxylase biotin carboxyl carrier protein subunit
417	SMc01343	18	1	2	5	22	1	2	2	1436903	1437349	-	447	aroQ	3-dehydroquinate dehydratase
418	SMc01335	104	57	25	45	56	42	27	43	1445119	1446399	+	1281	amiC	N-acetylmuramoyl-L-alanine amidase AMIC precursor transmembrane protein
419	SMc01334	103	91	69	89	88	74	105	86	1446764	1449217	+	2454	mrcA1	penicillin-binding 1A transmembrane protein
420	SMc01333	15	17	11	18	30	11	18	9	1449419	1450447	+	1029	prfB	peptide chain release factor 2
421	SMc01331	107	125	116	103	84	91	95	126	1451534	1452307	-	774	ppnK	inorganic polyphosphate/ATP-NAD kinase
422	SMc01326	141	73	127	121	121	39	134	105	1456952	1458127	+	1176	tuf	elongation factor Tu
423	SMc01323	8	6	10	7	6	0	7	9	1460661	1460861	+	201	secE	preprotein translocase subunit SecE
424	SMc01322	0	0	0	0	0	0	0	0	1460878	1461408	+	531	nusG	transcription antitermination protein NusG
425	SMc01321	20	17	16	20	25	1	30	27	1461625	1462053	+	429	rplK	50S ribosomal protein L11
426	SMc01320	0	0	0	0	0	0	0	0	1462058	1462756	+	699	rplA	50S ribosomal protein L1
427	SMc01319	0	0	0	0	0	0	0	0	1463089	1463607	+	519	rplJ	50S ribosomal protein L10
428	SMc01318	0	0	0	0	0	0	0	0	1463666	1464046	+	381	rplL	50S ribosomal protein L7/L12
429	SMc01317	36	32	41	13	28	32	42	45	1464312	1468454	+	4143	rpoB	DNA-directed RNA polymerase subunit beta
430	SMc01315	121	71	86	106	91	66	85	116	1473193	1473489	-	297	-	hypothetical protein
431	SMc01314	0	0	0	0	0	0	0	0	1474175	1474546	+	372	rpsL	30S ribosomal protein S12
432	SMc01313	31	16	23	12	31	24	18	19	1474604	1475074	+	471	rpsG	30S ribosomal protein S7
433	SMc01312	89	99	80	82	85	89	74	90	1475104	1477203	+	2100	fusA1	elongation factor G
434	SMc01311	138	82	154	129	125	48	157	113	1477275	1478450	+	1176	tuf	elongation factor Tu
435	SMc01310	0	0	0	0	0	0	0	0	1478593	1478901	+	309	rpsJ	30S ribosomal protein S10
436	SMc01309	0	0	0	0	0	0	0	0	1479024	1479710	+	687	rplC	50S ribosomal protein L3
437	SMc01307	0	0	0	0	0	0	0	0	1480340	1480633	+	294	rplW	50S ribosomal protein L23
438	SMc01306	0	0	0	0	0	0	0	0	1480677	1481513	+	837	rplB	50S ribosomal protein L2
439	SMc01305	0	0	0	0	0	0	0	0	1481529	1481807	+	279	rpsS	30S ribosomal protein S19
440	SMc01304	0	0	0	0	0	0	0	0	1481810	1482199	+	390	rplV	50S ribosomal protein L22
441	SMc01303	91	76	88	105	73	87	60	97	1482199	1482912	+	714	rpsC	30S ribosomal protein S3
442	SMc01302	2	0	1	0	0	2	4	1	1482951	1483364	+	414	rplP	50S ribosomal protein L16
443	SMc01301	0	0	0	0	0	0	0	0	1483377	1483577	+	201	rpmC	50S ribosomal protein L29
444	SMc01300	0	0	0	0	0	0	0	0	1483591	1483827	+	237	rpsQ	30S ribosomal protein S17
445	SMc01299	0	0	0	0	0	0	0	0	1484006	1484374	+	369	rplN	50S ribosomal protein L14
446	SMc01298	0	0	0	0	0	0	0	0	1484389	1484700	+	312	rplX	50S ribosomal protein L24
447	SMc01297	29	27	10	17	33	37	21	27	1484693	1485250	+	558	rplE	50S ribosomal protein L5
448	SMc01296	0	0	0	0	0	0	0	0	1485285	1485590	+	306	rpsN	30S ribosomal protein S14
449	SMc01295	0	0	0	0	0	0	0	0	1485603	1486001	+	399	rpsH	30S ribosomal protein S8
450	SMc01294	0	0	0	0	0	0	0	0	1486042	1486575	+	534	rplF	50S ribosomal protein L6
451	SMc01293	0	0	0	0	0	0	0	0	1486588	1486950	+	363	rplR	50S ribosomal protein L18
452	SMc01292	0	0	0	0	0	0	0	0	1487084	1487653	+	570	rpsE	30S ribosomal protein S5
453	SMc01291	2	0	0	6	2	2	1	0	1487666	1487869	+	204	rpmD	50S ribosomal protein L30
454	SMc01290	0	0	0	0	0	0	0	0	1487883	1488353	+	471	rplO	50S ribosomal protein L15
455	SMc01289	59	66	93	93	82	45	69	117	1488589	1489929	+	1341	secY	preprotein translocase subunit SecY
456	SMc01288	0	0	2	7	6	0	3	3	1489926	1490504	+	579	adk	adenylate kinase
457	SMc01287	0	0	0	0	0	0	0	0	1490735	1491103	+	369	rpsM	30S ribosomal protein S13
458	SMc01286	0	0	0	0	0	0	0	0	1491330	1491719	+	390	rpsK	30S ribosomal protein S11
459	SMc01285	48	51	46	36	41	45	19	29	1491823	1492833	+	1011	rpoA	DNA-directed RNA polymerase subunit alpha
460	SMc01283	0	0	0	0	0	0	0	0	1492879	1493304	+	426	rplQ	50S ribosomal protein L17
461	SMc01277	12	12	18	17	2	4	12	11	1499101	1499886	-	786	-	hypothetical protein
462	SMc01276	34	16	42	23	45	12	70	18	1499879	1500544	-	666	gph2	phosphoglycolate phosphatase
463	SMc01268	0	0	0	0	0	0	0	0	1505829	1506587	-	759	lipB	lipoate-protein ligase B
464	SMc01264	14	1	5	10	3	10	4	10	1512524	1512877	-	354	-	hypothetical protein
465	SMc01068	0	0	0	5	0	5	3	3	1521805	1522074	-	270	-	hypothetical protein
466	SMc01005	148	116	88	102	97	91	108	134	1531837	1532451	-	615	folE	GTP cyclohydrolase I
467	SMc01009	76	53	63	65	66	31	99	66	1534045	1534584	+	540	-	hypothetical protein
468	SMc01011	0	1	3	1	4	4	4	0	1536883	1537878	-	996	-	hypothetical protein
469	SMc01014	0	0	0	0	0	0	0	0	1539174	1539884	-	711	-	hypothetical protein
470	SMc01018	10	14	13	9	4	17	12	14	1542251	1544311	-	2061	parE	DNA topoisomerase IV subunit B
471	SMc01024	32	57	23	22	12	38	8	8	1549170	1549655	+	486	secG	preprotein translocase subunit SecG
472	SMc01025	0	0	0	0	0	0	0	0	1549799	1551427	+	1629	pyrG	CTP synthetase
473	SMc01026	26	29	24	52	31	3	32	65	1551580	1552470	+	891	-	hypothetical protein
474	SMc01027	7	4	11	9	3	7	6	1	1552470	1553312	+	843	kdsA	2-dehydro-3-deoxyphosphooctonate aldolase
475	SMc01029	24	20	6	16	11	23	13	19	1555529	1555810	+	282	-	hypothetical protein
476	SMc01030	0	0	0	0	0	0	0	0	1555947	1556993	+	1047	pdhAa	pyruvate dehydrogenase alpha2 subunit protein
477	SMc01031	22	16	29	19	12	27	35	27	1557011	1558393	+	1383	pdhAb	pyruvate dehydrogenase subunit beta
478	SMc01032	45	9	9	17	7	19	10	11	1558406	1559749	+	1344	pdhB	dihydrolipoamide S-acetyltransferase
479	SMc01033	16	11	11	11	6	6	11	9	1559806	1560447	+	642	-	arylesterase
480	SMc01035	12	9	0	14	10	2	6	11	1561049	1562494	+	1446	lpdA1	dihydrolipoamide dehydrogenase
481	SMc01036	57	50	79	48	44	31	48	43	1562570	1562821	+	252	-	hypothetical protein
482	SMc01037	42	43	69	55	28	30	54	58	1562956	1563924	+	969	lipA	lipoyl synthase
483	SMc01040	124	11	29	6	118	8	30	35	1565866	1567170	-	1305	ispDF	bifunctional 2-C-methyl-D-erythritol 4-phosphate cytidylyltransferase/2-C-methyl-D-erythritol 2,4-cyclodiphosphate synthase
484	SMc01045	0	0	0	0	0	0	0	0	1573356	1574720	+	1365	ntrX	nitrogen regulation protein
485	SMc01048	6	0	0	1	6	0	2	2	1577127	1577369	+	243	hfq	RNA-binding protein Hfq
486	SMc02122	1	2	6	1	3	5	4	3	1587398	1588210	+	813	fpr	ferredoxin--NADP reductase
487	SMc02116	73	76	73	100	93	74	73	107	1594688	1595851	-	1164	-	salicylate hydroxylase
488	SMc02115	7	10	17	16	5	12	11	16	1595879	1596124	-	246	-	hypothetical protein
489	SMc02114	857	658	937	799	707	309	772	895	1596314	1597093	+	780	-	hypothetical protein
490	SMc02113	0	0	0	0	0	0	0	0	1597391	1598218	+	828	cysE	serine acetyltransferase
491	SMc02110	683	415	687	598	635	287	617	656	1599468	1599821	+	354	clpS	ATP-dependent Clp protease adaptor protein ClpS
492	SMc02104	84	73	70	80	72	52	49	71	1605408	1606133	-	726	-	hypothetical protein
493	SMc02101	0	0	0	0	0	0	0	0	1607757	1608524	+	768	rpsB	30S ribosomal protein S2
494	SMc02100	29	15	16	12	26	7	31	31	1608777	1609700	+	924	tsf	elongation factor Ts
495	SMc02099	17	13	16	20	11	26	14	13	1609884	1610606	+	723	pyrH	uridylate kinase
496	SMc02097	0	0	0	0	0	0	0	0	1611255	1611998	+	744	uppS	UDP pyrophosphate synthase
497	SMc02096	0	0	0	0	0	0	0	0	1611998	1612831	+	834	cdsA	phosphatidate cytidylyltransferase
498	SMc02094	41	85	62	46	56	40	54	32	1614335	1616665	+	2331	omp	outer membrane transmembrane protein
499	SMc02093	47	51	42	38	45	44	36	38	1616710	1617774	+	1065	lpxD	UDP-3-O-[3-hydroxymyristoyl] glucosamine N-acyltransferase
500	SMc02092	0	0	0	0	0	0	0	0	1617767	1618231	+	465	fabZ	(3R)-hydroxymyristoyl-ACP dehydratase
501	SMc02091	0	0	0	0	0	0	0	0	1618234	1619046	+	813	lpxA	UDP-N-acetylglucosamine acyltransferase
502	SMc02090	39	47	53	53	43	38	47	27	1619046	1619933	+	888	-	hypothetical protein
503	SMc02087	64	67	72	85	71	74	57	52	1622121	1623410	-	1290	gltA	type II citrate synthase
504	SMc02084	65	42	61	39	23	42	53	81	1627335	1627760	+	426	exbD	biopolymer transport transmembrane protein
505	SMc02082	22	20	19	16	20	31	14	23	1629672	1631042	+	1371	tolC	outer membrane secretion protein
506	SMc02081	31	28	49	30	25	33	37	39	1631267	1632022	+	756	-	hypothetical protein
507	SMc02080	37	43	39	29	20	34	29	40	1632336	1635179	+	2844	valS	valyl-tRNA synthetase
508	SMc02078	0	0	0	0	0	0	0	0	1637310	1638116	+	807	exoR	exopolysaccharide biosynthesis regulatory protein
509	SMc02075	65	24	15	17	50	7	24	44	1640660	1640989	-	330	-	hypothetical protein
510	SMc02073	17	12	6	9	10	5	10	11	1642521	1644278	+	1758	argS	arginyl-tRNA synthetase
511	SMc02067	0	0	0	0	0	0	0	0	1651227	1651433	+	207	tatA	twin arginine translocase A
512	SMc02066	0	0	0	0	0	0	0	0	1651507	1652154	+	648	tatB	sec-independent translocase
513	SMc02065	0	0	0	0	0	0	0	0	1652151	1652993	+	843	tatC	SEC-independent translocase transmembrane protein
514	SMc02064	0	0	0	0	0	0	0	0	1653130	1654413	+	1284	serS	seryl-tRNA synthetase
515	SMc02060	0	0	0	0	0	0	0	0	1657010	1658548	+	1539	lppB	lipoprotein
516	SMc02052	106	109	95	95	84	90	87	118	1666285	1666428	-	144	-	hypothetical protein
517	SMc01242	55	40	56	36	87	24	73	42	1675636	1676616	+	981	-	signal peptide protein
518	SMc01241	41	37	49	45	70	43	45	82	1676646	1677017	-	372	-	hypothetical protein
519	SMc01233	0	0	0	0	0	0	0	0	1689793	1690317	+	525	ssb	single-stranded DNA-binding protein
520	SMc01231	111	118	89	95	81	87	94	101	1691298	1694093	+	2796	gyrA	DNA gyrase subunit A
521	SMc01226	100	86	67	89	68	115	83	96	1698201	1698491	-	291	-	transcriptional regulator
522	SMc01225	0	0	0	0	0	0	0	0	1699144	1700052	-	909	-	transcriptional regulator
523	SMc01224	0	0	0	0	0	0	0	0	1700159	1701133	-	975	trxB	thioredoxin reductase
524	SMc01223	106	90	70	43	70	79	84	27	1701567	1702037	+	471	-	transcriptional regulator
525	SMc01218	28	33	14	4	38	34	15	1	1706186	1706662	-	477	greA	transcription elongation factor GreA
526	SMc01210	17	30	9	33	14	16	22	10	1718412	1718585	-	174	-	hypothetical protein
527	SMc01209	0	0	0	0	0	0	0	0	1719314	1719805	+	492	coaD	phosphopantetheine adenylyltransferase
528	SMc01206	515	194	236	213	371	177	174	257	1722198	1723328	+	1131	tgt	queuine tRNA-ribosyltransferase
529	SMc01199	125	141	107	107	99	76	81	111	1731092	1731304	-	213	-	hypothetical protein
530	SMc01192	28	55	38	43	54	88	40	40	1737572	1739122	-	1551	metG	methionyl-tRNA synthetase
531	SMc01190	25	14	19	13	8	10	20	22	1739754	1740785	-	1032	-	DNA polymerase III subunit delta'
532	SMc01189	55	55	43	52	39	41	40	45	1740782	1741486	-	705	tmk	thymidylate kinase
533	SMc00935	33	15	13	10	12	7	7	24	1763892	1764212	-	321	-	hypothetical protein
534	SMc00940	56	83	96	127	63	133	97	106	1768591	1768842	-	252	-	hypothetical protein
535	SMc00947	109	49	96	42	79	47	40	41	1774339	1774677	+	339	glnB	nitrogen regulatory protein PII
536	SMc00950	2	2	0	4	0	1	1	4	1776837	1777466	-	630	-	signal peptide protein
537	SMc00232	14	11	17	11	16	11	6	26	1796872	1798242	-	1371	glmU	bifunctional N-acetylglucosamine-1-phosphate uridyltransferase/glucosamine-1-phosphate acetyltransferase
538	SMc00234	969	214	234	156	866	189	187	206	1800397	1802289	+	1893	ppiD	peptidyl-prolyl cis-trans isomerase
539	SMc00235	591	117	182	92	542	102	103	117	1802308	1803321	+	1014	trpD	anthranilate phosphoribosyltransferase
540	SMc00236	433	16	59	19	382	14	50	66	1803331	1804146	+	816	trpC	Indole-3-glycerol phosphate synthase
541	SMc00239	23	18	20	10	9	5	24	23	1805919	1806425	-	507	-	hypothetical protein
542	SMc00316	0	0	0	0	0	0	0	0	1815870	1817147	+	1278	-	2-octaprenyl-6-methoxyphenyl hydroxylase
543	SMc00248	20	9	14	4	27	0	0	8	1818217	1818960	-	744	ccsA	cytochrome C-type biogenesis protein
544	SMc00258	76	53	90	74	53	64	64	81	1826892	1827155	+	264	-	signal peptide protein
545	SMc00284	0	0	0	0	0	0	0	0	1853311	1853481	+	171	-	hypothetical protein
546	SMc00287	0	0	0	0	0	0	0	0	1858014	1858319	-	306	-	oxidoreductase
547	SMc00292	5	9	6	4	2	7	11	14	1862939	1864741	-	1803	recJ	single-stranded-DNA-specific exonuclease
548	SMc00293	1725	613	905	870	1642	655	961	1013	1864871	1866193	-	1323	thrA	homoserine dehydrogenase
549	SMc00301	49	29	37	20	28	17	27	19	1874133	1874525	-	393	-	hypothetical protein
550	SMc00302	49	47	113	23	44	29	104	34	1874621	1875001	-	381	-	hypothetical protein
551	SMc00533	10	4	8	11	12	10	2	4	1875012	1876256	-	1245	-	pyridoxal-phosphate-dependent aminotransferase
552	SMc00532	0	0	0	0	0	0	0	0	1876269	1877546	-	1278	-	hypothetical protein
553	SMc00531	0	0	0	0	0	0	0	0	1877569	1878324	-	756	-	ABC transporter ATP-binding protein
554	SMc00530	6	7	6	5	16	6	0	11	1878402	1879871	-	1470	-	cysteine desulfurase activator complex subunit SufB
555	SMc00529	45	43	58	46	47	59	49	40	1880026	1881192	-	1167	nifS	pyridoxal-phosphate-dependent aminotransferase
556	SMc00528	67	48	50	58	54	49	40	47	1881411	1882088	+	678	-	hypothetical protein
557	SMc00526	0	0	0	0	0	0	0	0	1883772	1885025	+	1254	tyrS	tyrosyl-tRNA synthetase
558	SMc00508	89	33	17	36	65	49	37	39	1903904	1905211	+	1308	purB	adenylosuccinate lyase
559	SMc00507	84	68	140	55	85	75	80	78	1905433	1905771	+	339	-	hypothetical protein
560	SMc00495	324	66	120	55	283	69	91	110	1915805	1916569	+	765	purC	phosphoribosylaminoimidazolesuccinocarboxamide synthase
561	SMc00494	64	9	23	2	82	2	15	22	1916588	1916830	+	243	-	phosphoribosylformylglycinamidine synthase subunit PurS
562	SMc00493	451	55	124	59	389	49	119	166	1916912	1917583	+	672	purQ	phosphoribosylformylglycinamidine synthase I
563	SMc00492	6	6	1	7	4	5	6	0	1917689	1918096	+	408	-	hypothetical protein
564	SMc00488	3136	310	805	380	3020	303	689	739	1921045	1923276	+	2232	purL	phosphoribosylformylglycinamidine synthase II
565	SMc00538	55	65	78	77	45	50	64	92	1924050	1924385	+	336	-	hypothetical protein
566	SMc00485	15	13	31	14	17	13	20	14	1930545	1931162	-	618	rpsD	30S ribosomal protein S4
567	SMc00480	103	99	59	77	70	104	107	107	1937089	1938303	+	1215	icd	isocitrate dehydrogenase
568	SMc00471	43	41	54	35	31	35	35	48	1952055	1954664	-	2610	-	sensor histidine kinase transmembrane protein
569	SMc00465	0	0	0	0	0	0	0	0	1960922	1961446	-	525	folK	7,8-dihydro-6-hydroxymethylpterin-pyrophosphokinase
570	SMc00463	21	16	33	18	17	23	15	20	1961433	1961804	-	372	folB	dihydroneopterin aldolase DHNA lyase folate biosynthesis protein
571	SMc00462	9	16	4	4	12	15	2	5	1961819	1962670	-	852	folP	dihydropteroate synthase antibiotic resistance transferase folate protein
572	SMc00192	0	0	0	0	0	0	0	0	1963987	1964307	-	321	fdx	ferredoxin, 2FE-2S FDII electron transport iron-sulfur protein
573	SMc00190	43	64	59	64	45	33	43	42	1965700	1971969	+	6270	-	hypothetical protein
574	SMc00189	112	76	114	65	131	56	93	77	1972800	1973675	-	876	fbcC	cytochrome C1 protein
575	SMc00187	0	0	0	0	0	0	0	0	1975003	1975581	-	579	fbcF	ubiquinol-cytochrome C reductase iron-sulfur subunit protein
576	SMc00180	19	37	31	36	29	61	40	30	1983644	1984555	+	912	hemF	coproporphyrinogen III oxidase
577	SMc00161	58	96	85	92	80	91	90	69	2004154	2005836	-	1683	nadE	NAD synthetase
578	SMc00155	187	24	24	18	100	25	31	46	2012405	2013778	-	1374	aroF	DAHP synthetase prtein
579	SMc00154	97	36	68	39	50	53	62	41	2014011	2015402	-	1392	gor	glutathione reductase
580	SMc00153	12	17	20	4	17	24	11	9	2015607	2016149	-	543	-	hypothetical protein
581	SMc00152	15	37	30	34	20	8	22	22	2016261	2016956	-	696	rpiA	ribose-5-phosphate isomerase A
582	SMc00149	14	40	28	34	25	35	19	20	2020255	2021676	+	1422	fumC	fumarate hydratase
583	SMc00198	56	55	94	82	37	80	78	92	2030050	2030202	-	153	-	hypothetical protein
584	SMc04213	95	64	123	103	108	111	72	120	2041698	2042111	-	414	dgkA	diacylglycerol kinase
585	SMc04214	4	4	3	4	3	2	5	5	2042316	2043332	-	1017	cobT	nicotinate-nucleotide--dimethylbenzimidazole phosphoribosyltransferase
586	SMc04215	77	59	82	49	40	45	36	84	2043471	2044259	+	789	cobS	cobalamin synthase
587	SMc04222	0	0	0	0	0	0	0	0	2048090	2048380	-	291	-	hypothetical protein
588	SMc04224	19	13	6	22	22	22	40	29	2049353	2049703	+	351	-	hypothetical protein
589	SMc04226	125	79	119	89	82	65	91	117	2051379	2051933	-	555	-	lipoprotein transmembrane
590	SMc04234	0	0	0	0	0	0	0	0	2061342	2061554	+	213	csp4	cold shock-like transcription regulator protein
591	SMc04264	102	126	99	100	98	106	72	105	2094373	2095263	+	891	-	transcriptional regulator
592	SMc04268	119	51	9	2	121	28	31	6	2096413	2097351	-	939	msbB	lipid A biosynthesis lauroyl acyltransferase
593	SMc04270	116	54	64	50	124	62	39	49	2097348	2098376	-	1029	-	dehydrogenase
594	SMc04273	112	44	14	17	97	29	15	12	2098613	2099896	-	1284	-	3-oxoacyl-ACP synthase
595	SMc04275	130	45	9	14	103	35	9	5	2099909	2101111	-	1203	-	3-oxoacyl-ACP synthase
596	SMc04277	108	68	2	2	117	22	10	12	2101114	2101590	-	477	-	(3R)-hydroxymyristoyl-ACP dehydratase
597	SMc04279	3	0	0	5	2	2	0	0	2102200	2103183	-	984	cobD	cobalamin biosynthesis protein
598	SMc04281	7	0	2	3	4	2	6	6	2103183	2104184	-	1002	cobC	cobalamin biosynthesis protein pyridoxal-phosphate-dependent aminotransferase
599	SMc04282	0	0	0	0	0	0	0	0	2104187	2105476	-	1290	cobB	cobyrinic acid a,c-diamide synthase
600	SMc04284	58	52	28	68	59	65	27	48	2105473	2106312	-	840	cobA	uroporphyrin-III C-methyltransferase
601	SMc04285	55	65	35	39	50	39	47	60	2106446	2106874	-	429	cobE	cobalamin biosynthesis protein
602	SMc04302	91	117	111	118	76	69	90	105	2116227	2116871	-	645	cobO	cob(I)yrinic acid a,c-diamide adenosyltransferase
603	SMc04304	26	17	16	10	27	24	18	19	2120782	2121846	-	1065	cobW	cobalamine biosynthesis protein
604	SMc04305	22	44	22	36	40	51	42	26	2121850	2122377	-	528	cobU	adenosylcobinamide kinase/adenosylcobinamide-phosphate guanylyltransferase
605	SMc04309	114	96	77	96	100	106	96	107	2127274	2128728	-	1455	cobQ	cobyric acid synthase
606	SMc04310	0	0	0	0	0	0	0	0	2128973	2129116	+	144	-	hypothetical protein
607	SMc04335	12	6	3	21	14	22	10	10	2144024	2144197	+	174	-	lipoprotein transmembrane
608	SMc04197	101	112	98	73	76	71	116	106	2184228	2184746	-	519	-	hypothetical protein
609	SMc04198	0	0	0	0	0	0	0	0	2184881	2185570	+	690	-	phage repressor protein
610	SMc04320	21	10	11	11	7	10	2	16	2222629	2222865	+	237	rpsU	30S ribosomal protein S21
611	SMc04344	95	60	116	95	106	57	86	96	2230422	2230676	+	255	-	signal peptide protein
612	SMc04361	115	137	77	88	80	144	149	84	2239651	2240310	-	660	-	hydantoin racemase
613	SMc01407	0	0	0	0	0	0	0	0	2249854	2250606	-	753	pdxJ	pyridoxine 5'-phosphate synthase
614	SMc01410	15	10	10	21	31	23	17	21	2253179	2253418	+	240	-	lipoprotein transmembrane
615	SMc01489	93	107	43	92	67	81	81	79	2253436	2253789	+	354	-	signal peptide protein
616	SMc01416	8	0	1	1	1	0	1	0	2265821	2266180	-	360	-	hypothetical protein
617	SMc01419	41	17	36	28	38	28	50	45	2267073	2267627	+	555	rpoE1	RNA polymerase sigma factor protein
618	SMc01427	3	8	6	3	4	0	2	1	2272200	2272424	-	225	-	hypothetical protein
619	SMc01428	21	48	38	81	50	34	51	40	2272581	2272790	-	210	cspA2	cold shock transcription regulator protein
620	SMc01494	987	306	393	226	757	299	295	459	2280892	2281779	+	888	serB	phosphoserine phosphatase
621	SMc01437	100	92	79	100	62	63	109	109	2281776	2282351	+	576	-	acetyl transferase
622	SMc01442	0	0	0	0	0	0	0	0	2286901	2287443	-	543	folA	dihydrofolate reductase
623	SMc01444	0	0	0	0	0	0	0	0	2288124	2288918	-	795	thyA	thymidylate synthase
624	SMc01446	0	0	0	0	0	0	0	0	2289343	2289585	-	243	-	hypothetical protein
625	SMc01447	71	100	105	116	111	86	118	115	2289596	2289802	-	207	-	hypothetical protein
626	SMc01451	0	0	0	0	0	0	0	0	2292203	2292418	+	216	-	hypothetical protein
627	SMc01470	0	0	0	0	0	0	0	0	2318190	2318348	+	159	-	signal peptide protein
628	SMc01884	93	74	86	63	65	81	85	104	2323589	2323828	-	240	-	signal peptide protein
629	SMc01881	15	19	15	9	8	17	10	3	2325178	2325999	-	822	panB	3-methyl-2-oxobutanoate hydroxymethyltransferase
630	SMc01880	15	20	14	19	31	24	20	24	2326002	2326877	-	876	panC	pantoate--beta-alanine ligase
631	SMc01878	18	27	7	36	12	14	20	23	2327922	2330075	-	2154	ligA	NAD-dependent DNA ligase LigA
632	SMc01876	0	0	0	0	0	0	0	0	2331884	2332750	-	867	-	hypothetical protein
633	SMc01875	28	26	37	40	34	33	32	31	2333017	2333985	-	969	lpxC	UDP-3-O-[3-hydroxymyristoyl] N-acetylglucosamine deacetylase
634	SMc01874	17	37	20	28	33	19	20	25	2334394	2336166	-	1773	ftsZ1	cell division protein FtsZ
635	SMc01873	0	0	0	0	0	0	0	0	2336260	2337588	-	1329	ftsA	cell division protein
636	SMc01872	13	9	10	20	20	11	11	13	2337585	2338514	-	930	ftsQ	cell division transmembrane protein
637	SMc01871	82	67	93	72	82	109	56	67	2338502	2339428	-	927	ddl	D-alanine--D-alanine ligase
638	SMc01868	0	1	6	1	5	1	0	4	2342211	2343185	-	975	murB	UDP-N-acetylenolpyruvoylglucosamine reductase
639	SMc01867	0	0	0	0	0	0	0	0	2343182	2344597	-	1416	murC	UDP-N-acetylmuramate--L-alanine ligase
640	SMc01866	34	33	29	21	29	36	26	25	2344594	2345718	-	1125	murG	UDP-diphospho-muramoylpentapeptide beta-N-acetylglucosaminyltransferase
641	SMc01865	0	0	0	0	0	0	0	0	2345722	2346876	-	1155	ftsW	cell division protein FtsW
642	SMc01863	121	103	89	109	79	64	93	81	2348332	2349432	-	1101	mraY	phospho-N-acetylmuramoyl-pentapeptide-transferase
643	SMc01862	18	22	25	12	7	3	30	4	2349674	2351107	-	1434	murF	UDP-N-acetylmuramoylalanyl-D-glutamyl-2,6- diaminopimelate--D-alanyl-D-alanine ligase
644	SMc01861	30	52	47	37	64	49	29	36	2351109	2352569	-	1461	murE	UDP-N-acetylmuramoylalanyl-D-glutamate--2,6-diaminopimelate ligase
645	SMc01859	0	0	0	0	0	0	0	0	2354484	2354879	-	396	-	hypothetical protein
646	SMc01858	38	43	39	42	37	33	53	39	2354886	2355911	-	1026	mraW	S-adenosyl-methyltransferase MraW
647	SMc01857	0	0	0	0	0	0	0	0	2355926	2356366	-	441	-	cell division protein MraZ
648	SMc02818	3	2	0	0	3	3	0	0	2376977	2377921	+	945	-	hypothetical protein
649	SMc01641	83	158	133	93	103	119	104	133	2435688	2436479	+	792	-	carnitinyl-CoA dehydratase
650	SMc01542	92	100	84	110	133	95	108	118	2477810	2478025	-	216	-	hypothetical protein
651	SMc01555	18	6	15	17	23	7	23	28	2496744	2497055	-	312	-	hypothetical protein
652	SMc01563	16	16	36	18	9	10	13	8	2501869	2503923	-	2055	sigA	RNA polymerase sigma factor RpoD
653	SMc01568	54	39	104	36	49	65	49	39	2511054	2511503	-	450	-	hypothetical protein
654	SMc01569	4	1	2	1	5	0	0	1	2511829	2513034	+	1206	carA	carbamoyl phosphate synthase small subunit
655	SMc01585	47	54	46	49	53	37	55	67	2520992	2521207	+	216	cspA3	cold shock transcription regulator protein
656	SMc01591	0	0	0	0	0	0	0	0	2523929	2524195	+	267	-	hypothetical protein
657	SMc01593	0	0	0	0	0	0	0	0	2525165	2525869	+	705	-	transcriptional regulator
658	SMc02678	0	0	7	0	4	0	0	0	2528568	2529068	-	501	-	hypothetical protein
659	SMc03744	12	6	12	10	17	8	6	10	2529546	2529833	-	288	-	hypothetical protein
660	SMc02681	8	15	7	8	8	2	10	11	2530119	2530961	+	843	lgt	prolipoprotein diacylglyceryl transferase
661	SMc02682	28	16	16	15	17	13	42	7	2530958	2532076	+	1119	-	hypothetical protein
662	SMc02686	0	0	0	0	0	0	0	0	2535497	2536429	+	933	prsA	ribose-phosphate pyrophosphokinase
663	SMc02693	124	117	82	86	87	94	91	91	2543265	2543984	+	720	pth	peptidyl-tRNA hydrolase
664	SMc02695	235	89	385	99	258	134	302	124	2544576	2545679	+	1104	-	GTP-dependent nucleic acid-binding protein EngD
665	SMc02699	0	0	0	0	0	0	0	0	2547837	2548022	+	186	-	hypothetical protein
666	SMc02700	76	76	96	72	59	128	80	85	2548041	2549300	-	1260	-	hypothetical protein
667	SMc02702	814	551	480	526	580	285	516	632	2549926	2550609	-	684	-	hypothetical protein
668	SMc02707	65	68	65	44	64	55	52	42	2557750	2558301	-	552	-	hypothetical protein
669	SMc02712	21	29	24	26	19	30	27	24	2561593	2562495	+	903	-	hypothetical protein
670	SMc02718	0	0	0	0	0	0	0	0	2566782	2566919	-	138	-	hypothetical protein
671	SMc02725	3249	161	401	196	3074	142	445	398	2573597	2575786	-	2190	trpE	anthranilate synthase
672	SMc01748	95	83	84	100	118	101	107	94	2613136	2613396	+	261	-	hypothetical protein
673	SMc01501	1180	648	391	1041	1184	549	476	2057	2627865	2629349	-	1485	mtlK	mannitol 2-dehydrogenase
674	SMc01500	746	424	205	794	843	415	252	1362	2629376	2630149	-	774	smoS	sorbitol dehydrogenase
675	SMc01824	400	347	379	354	417	182	375	378	2647920	2648405	+	486	-	hypothetical protein
676	SMc01832	126	143	129	153	71	118	122	117	2657916	2658380	-	465	ureE	urease accessory protein UreE
677	SMc01939	72	62	66	70	50	57	86	77	2663536	2663841	-	306	ureB	urease subunit beta
678	SMc01940	439	329	377	341	385	179	403	397	2663853	2664107	-	255	-	hypothetical protein
679	SMc01941	18	9	26	15	8	5	17	16	2664120	2664422	-	303	ureA	urease subunit gamma
680	SMc02043	64	65	69	35	57	52	50	60	2747595	2748248	+	654	eda1	KHG/KDPG aldolase
681	SMc02436	0	0	0	0	0	0	0	0	2819002	2820084	-	1083	prfA	peptide chain release factor 1
682	SMc02437	50	64	58	53	40	27	44	60	2820153	2822420	-	2268	ptsP	phosphoenolpyruvate phosphotransferase PTSP (enzyme I-Ntr) protein
683	SMc02438	65	50	50	60	54	25	50	70	2822611	2823885	-	1275	lysC	aspartate kinase
684	SMc02440	66	91	79	106	74	55	63	57	2824931	2825677	+	747	ubiG	3-demethylubiquinone-9 3-methyltransferase
685	SMc02445	39	17	21	17	24	20	38	7	2828316	2829212	+	897	-	hypothetical protein
686	SMc02446	33	101	66	73	40	79	101	37	2829222	2829395	-	174	-	hypothetical protein
687	SMc04458	40	40	23	53	43	46	56	26	2833884	2836595	+	2712	secA	preprotein translocase subunit SecA
688	SMc00738	0	0	0	0	0	0	0	0	2843944	2844453	+	510	-	hypothetical protein
689	SMc00732	21	34	24	35	25	24	19	36	2848765	2848968	+	204	-	hypothetical protein
690	SMc00729	59	32	44	55	37	43	68	63	2850694	2851443	+	750	etfB1	electron transfer flavoprotein BETA-subunit BETA-ETF flavoprotein small subunit
691	SMc00724	38	22	13	30	43	61	33	27	2855842	2856042	+	201	-	hypothetical protein
692	SMc00720	20	22	19	8	6	15	14	11	2861678	2862037	-	360	-	2-component receiver domain-containing protein
693	SMc00714	25	11	12	4	3	0	11	1	2866275	2867057	+	783	-	1-acyl-SN-glycerol-3-phosphate acyltransferase (PLSC) protein
694	SMc00711	1248	145	323	121	1140	136	206	322	2868971	2869894	-	924	tyrC	cyclohexadienyl dehydrogenase
695	SMc00710	3930	501	1108	695	3948	494	1011	1286	2869894	2871000	-	1107	hisC1	histidinol-phosphate aminotransferase
696	SMc00704	41	38	24	25	36	18	15	17	2875439	2875729	+	291	rpmB	50S ribosomal protein L28
697	SMc00701	2	3	1	4	3	2	5	2	2877890	2879785	-	1896	cobT	cobalamin biosynthesis protein
698	SMc00696	79	36	42	34	64	43	38	38	2883540	2884673	-	1134	aroB	3-dehydroquinate synthase
699	SMc00695	119	41	50	32	104	21	47	33	2884678	2885256	-	579	aroK	shikimate kinase
700	SMc00693	93	98	34	62	101	93	75	62	2885640	2885915	-	276	-	hypothetical protein
701	SMc00692	123	110	20	107	95	73	24	77	2886203	2886352	+	150	-	signal peptide protein
702	SMc00691	541	252	266	385	480	342	302	322	2886349	2887284	+	936	xerD	site-specific tyrosine recombinase XerD
703	SMc00690	17	15	4	9	12	6	8	12	2887348	2888301	+	954	accA	acetyl-CoA carboxylase carboxyltransferase subunit alpha
704	SMc00688	35	31	53	39	29	28	16	46	2889988	2890227	+	240	-	hypothetical protein
705	SMc00686	127	57	105	86	122	49	116	112	2890659	2890892	-	234	-	hypothetical protein
706	SMc00659	56	36	35	63	22	71	47	42	2917687	2918883	-	1197	mnmA	tRNA-specific 2-thiouridylase MnmA
707	SMc00655	76	84	95	87	46	41	64	57	2921179	2921529	-	351	-	hypothetical protein
708	SMc00652	8	4	3	4	5	5	7	5	2923767	2924432	-	666	-	hypothetical protein
709	SMc00651	35	36	58	21	22	25	42	21	2924797	2925399	+	603	-	hypothetical protein
710	SMc00650	0	0	0	0	0	0	0	0	2925548	2926630	+	1083	-	hypothetical protein
711	SMc00646	29	13	74	13	31	2	60	8	2929335	2930240	+	906	rpoH1	RNA polymerase factor sigma-32
712	SMc00644	36	28	3	5	36	49	4	4	2930371	2932632	-	2262	-	hypothetical protein
713	SMc00643	145	4	7	12	119	2	5	24	2932696	2933994	-	1299	purA	adenylosuccinate synthetase
714	SMc00640	1358	429	599	296	1241	554	592	523	2936903	2938081	-	1179	serC	phosphoserine aminotransferase
715	SMc02940	56	32	66	41	31	32	60	36	2944219	2945580	-	1362	-	hypothetical protein
716	SMc02941	5	8	8	14	9	5	4	6	2945592	2946629	-	1038	-	hypothetical protein
717	SMc02942	0	0	0	0	0	0	0	0	2946821	2947351	-	531	pal	peptidoglycan-associated lipoprotein
718	SMc04461	42	26	23	20	25	29	21	26	2947617	2948927	-	1311	tolB	translocation protein TolB
719	SMc03956	25	23	51	26	29	34	37	46	2948999	2950069	-	1071	tolA	signal peptide protein
720	SMc03957	52	56	70	60	40	69	50	41	2950078	2950530	-	453	tolR	transport transmembrane protein
721	SMc03958	83	76	81	113	93	91	106	62	2950558	2951277	-	720	tolQ	transport transmembrane protein
722	SMc03965	66	61	16	207	47	33	27	174	2958876	2959916	-	1041	ruvB	Holliday junction DNA helicase RuvB
723	SMc03966	177	34	22	25	117	48	31	29	2960088	2960705	-	618	ruvA	Holliday junction DNA helicase RuvA
724	SMc03967	156	70	11	38	105	85	15	28	2960780	2961292	-	513	ruvC	Holliday junction resolvase
725	SMc03977	92	97	20	80	89	56	7	114	2972726	2972995	-	270	-	hypothetical protein
726	SMc03978	1053	175	216	188	1132	176	226	262	2973395	2975377	+	1983	tkt2	transketolase
727	SMc03986	0	0	0	0	0	0	0	0	2984519	2984674	-	156	-	hypothetical protein
728	SMc03988	0	0	0	0	0	0	0	0	2986144	2986332	+	189	-	hypothetical protein
729	SMc03989	0	0	0	0	0	0	0	0	2986696	2987286	+	591	-	hypothetical protein
730	SMc03990	0	0	0	0	0	0	0	0	2987543	2987764	-	222	rpmE	50S ribosomal protein L31
731	SMc03991	69	66	114	72	84	53	96	74	2988054	2989868	+	1815	-	ABC transporter ATP-binding protein
732	SMc03994	0	0	0	0	0	0	0	0	2992307	2993107	-	801	suhB	inositol monophosphatase
733	SMc03995	0	0	0	0	0	0	0	0	2993348	2994493	-	1146	-	hypothetical protein
734	SMc03996	253	115	29	58	257	136	46	38	2994503	2995156	-	654	thiE2	thiamine-phosphate pyrophosphorylase
735	SMc04000	318	23	78	41	332	21	62	75	2996919	2997122	+	204	-	hypothetical protein
736	SMc04001	53	8	8	9	25	1	0	3	2997136	2997636	+	501	purE	phosphoribosylaminoimidazole carboxylase catalytic subunit protein
737	SMc04002	484	41	81	41	307	74	85	90	2997633	2998682	+	1050	purK	phosphoribosylaminoimidazole carboxylase ATPase subunit
738	SMc04003	15	9	9	7	11	6	10	5	2998856	2998981	+	126	rpmJ	50S ribosomal protein L36
739	SMc04009	0	0	0	0	0	0	0	0	3003342	3003614	+	273	-	hypothetical protein
740	SMc04017	2	0	2	0	6	0	0	0	3014193	3014561	+	369	omp10	outer membrane lipoprotein
741	SMc04019	3	2	2	2	1	0	0	1	3016873	3017901	+	1029	hemH	ferrochelatase
742	SMc04044	29	29	20	33	16	23	33	20	3047905	3048267	+	363	-	2-component receiver domain-containing protein
743	SMc03934	0	0	0	0	0	0	0	0	3085203	3085457	+	255	rpsU	30S ribosomal protein S21
744	SMc02977	0	0	0	0	0	0	0	0	3098632	3099423	+	792	-	hypothetical protein
745	SMc03155	63	63	74	79	66	79	97	98	3112676	3113578	+	903	-	hypothetical protein
746	SMc03172	0	0	0	0	0	0	0	0	3133083	3134540	+	1458	gltX	glutamyl-tRNA synthetase
747	SMc03173	75	84	79	66	59	64	69	55	3134551	3136047	+	1497	lysS	lysyl-tRNA synthetase
748	SMc03184	2	0	5	0	8	0	0	0	3149450	3149815	+	366	phaG1	PH adaptation potassium efflux system G transmembrane protein
749	SMc03187	99	102	54	77	70	78	91	99	3151698	3152456	-	759	cobM	precorrin-4 C(11)-methyltransferase
750	SMc03188	67	86	58	51	55	80	63	59	3152495	3153736	-	1242	cobL	precorrin-6Y C5,15-methyltransferase (decarboxylating) protein
751	SMc03189	0	0	0	0	0	0	0	0	3153705	3154505	+	801	cobK	cobalt-precorrin-6x reductase
752	SMc03190	0	0	0	0	0	0	0	0	3154469	3155233	-	765	cobJ	precorrin-3B C(17)-methyltransferase
753	SMc03191	14	18	11	16	8	21	16	17	3155230	3155985	-	756	cobI	precorrin-2 C(20)-methyltransferase
754	SMc03192	12	14	5	14	6	24	5	11	3155982	3156614	-	633	cobH	precorrin-8X methylmutase
755	SMc03193	45	22	7	29	35	49	13	9	3156617	3157984	-	1368	cobG	cobalamin biosynthesis protein
756	SMc03194	44	45	43	49	56	30	46	62	3158110	3158880	-	771	cobF	precorrin 6A synthase
757	SMc03105	44	51	46	59	28	54	34	68	3235946	3237121	+	1176	dxr	1-deoxy-D-xylulose 5-phosphate reductoisomerase
758	SMc03104	23	35	38	16	25	21	41	19	3237290	3238507	-	1218	hemA	5-aminolevulinate synthase
759	SMc03095	27	22	10	9	14	19	14	21	3254464	3254832	+	369	-	hypothetical protein
760	SMc02508	34	33	26	20	35	41	39	27	3284831	3285766	+	936	sitB	iron transport ATP-binding ABC transporter protein
761	SMc02507	29	36	28	26	48	56	17	42	3285763	3286620	+	858	sitC	iron transport system membrane ABC transporter protein
762	SMc02503	884	473	1147	472	751	308	1044	542	3289155	3290258	+	1104	-	hypothetical protein
763	SMc02502	5	1	0	6	1	2	4	2	3290615	3291025	-	411	atpC	F0F1 ATP synthase subunit epsilon
764	SMc02501	3	9	0	1	5	2	2	0	3291142	3292656	-	1515	atpD	F0F1 ATP synthase subunit beta
765	SMc02500	0	0	0	0	0	0	0	0	3292681	3293565	-	885	atpG	F0F1 ATP synthase subunit gamma
766	SMc02499	2	1	6	2	0	3	4	3	3293593	3295122	-	1530	atpA	F0F1 ATP synthase subunit alpha
767	SMc02498	4	3	6	8	0	1	3	4	3295122	3295688	-	567	atpH	F0F1 ATP synthase subunit delta
768	SMc02496	36	60	58	34	41	49	47	56	3296436	3298640	-	2205	priA	primosome assembly protein PriA
769	SMc02484	79	65	94	53	52	44	62	40	3310806	3311450	-	645	-	amino acid efflux transmembrane protein
770	SMc02483	0	0	0	0	0	0	0	0	3311706	3312959	-	1254	sucB	dihydrolipoamide succinyltransferase
771	SMc02481	0	0	0	0	0	0	0	0	3316359	3317261	-	903	sucD	succinyl-CoA synthetase subunit alpha
772	SMc02479	0	0	0	0	0	0	0	0	3318498	3319460	-	963	mdh	malate dehydrogenase
773	SMc02477	0	0	0	0	0	0	0	0	3320839	3321105	-	267	-	hypothetical protein
774	SMc02475	0	0	0	0	0	0	0	0	3321609	3322148	-	540	-	outer membrane lipoprotein
775	SMc02466	0	0	0	0	0	0	10	0	3330830	3331609	-	780	sdhB	succinate dehydrogenase iron-sulfur subunit
776	SMc02464	0	0	0	0	0	0	0	0	3333477	3333857	-	381	sdhD	succinate dehydrogenase membrane anchor subunit protein
777	SMc02463	0	0	0	0	1	3	6	0	3333868	3334260	-	393	sdhC	succinate dehydrogenase cytochrome B-556 subunit transmembrane protein
778	SMc03230	0	0	6	0	4	0	0	0	3338257	3339339	-	1083	gcp	DNA-binding/iron metalloprotein/AP endonuclease
779	SMc03231	0	2	0	1	0	11	2	5	3339526	3340455	+	930	hemC	porphobilinogen deaminase
780	SMc03232	6	5	6	7	7	2	2	10	3340460	3341167	+	708	hemD	uroporphyrinogen-III synthase
781	SMc03238	9	0	6	0	13	3	0	2	3347296	3347589	+	294	-	hypothetical protein
782	SMc03239	0	0	0	0	0	0	0	0	3347734	3348267	-	534	ppa	inorganic pyrophosphatase
783	SMc03746	110	114	64	99	58	131	67	83	3355320	3355481	-	162	-	hypothetical protein
784	SMc03763	255	80	120	159	218	128	64	159	3427974	3429296	+	1323	-	cytosine-specific methyltransferase
785	SMc03770	0	0	0	0	0	0	0	0	3438988	3439359	+	372	rplU	50S ribosomal protein L21
786	SMc03772	0	0	0	0	0	0	0	0	3439393	3439662	+	270	rpmA	50S ribosomal protein L27
787	SMc03775	7	5	0	2	0	2	0	0	3441067	3442197	+	1131	obgE	GTPase ObgE
788	SMc03776	3	9	7	5	7	0	6	0	3442200	3443381	+	1182	proB1	gamma-glutamyl kinase
789	SMc03777	49	56	35	36	53	54	37	42	3443374	3444657	+	1284	proA	gamma-glutamyl phosphate reductase
790	SMc03778	0	0	0	0	0	0	0	0	3444693	3445280	+	588	nadD	nicotinic acid mononucleotide adenylyltransferase
791	SMc03782	401	186	72	149	344	199	86	161	3446584	3447966	+	1383	-	signal peptide protein
792	SMc03794	0	0	0	0	0	0	0	0	3460182	3460433	+	252	-	hypothetical protein
793	SMc03795	560	545	502	566	566	266	423	491	3460581	3461186	+	606	leuD	isopropylmalate isomerase small subunit
794	SMc03809	0	0	0	0	0	0	0	0	3476072	3476734	+	663	-	hypothetical protein
795	SMc03819	70	79	38	79	75	114	75	100	3486266	3486721	-	456	-	hypothetical protein
796	SMc03820	23	31	21	30	26	38	29	16	3486754	3487437	-	684	-	transcriptional regulator
797	SMc05019	76	72	104	60	72	53	68	82	3490422	3490574	-	153	-	hypothetical protein
798	SMc03828	49	67	58	60	76	101	59	42	3494660	3495454	-	795	-	ABC transporter ATP-binding protein
799	SMc03832	0	0	0	0	0	0	0	0	3499149	3499652	-	504	-	signal peptide protein
800	SMc03846	128	113	132	108	97	110	122	116	3510902	3513592	-	2691	acnA	aconitate hydratase
801	SMc03850	66	40	79	37	74	26	19	17	3515969	3516145	+	177	ccmD	heme exporter D (cytochrome C-type biogenesis protein) transmembrane
802	SMc03851	103	76	63	44	85	79	77	80	3516142	3516750	+	609	ccmG	thiol:disulfide interchange protein (cytochrome C biogenesis protein)
803	SMc03853	28	30	14	9	1	2	9	6	3517499	3518131	-	633	-	intracellular septation protein A
804	SMc03854	0	0	0	0	0	0	0	0	3518229	3519875	-	1647	ftsY	cell division protein
805	SMc03855	0	0	0	0	0	0	0	0	3519890	3521164	-	1275	-	hypothetical protein
806	SMc03856	0	0	0	0	0	0	0	0	3521161	3522081	-	921	dapF	diaminopimelate epimerase
807	SMc03857	5	5	1	6	0	7	7	4	3522466	3524007	+	1542	ffh	signal recognition particle protein
808	SMc03858	0	0	0	0	0	0	0	0	3524020	3524355	+	336	pheAa	chorismate mutase
809	SMc03859	22	38	24	22	19	13	34	21	3524394	3524768	+	375	rpsP	30S ribosomal protein S16
810	SMc03860	18	20	6	18	9	16	16	13	3524904	3525467	+	564	rimM	16S rRNA-processing protein RimM
811	SMc03861	73	14	17	15	59	4	13	17	3525478	3526200	+	723	trmD	tRNA (guanine-N(1)-)-methyltransferase
812	SMc03863	48	47	165	36	55	73	173	37	3527261	3527794	+	534	rplS	50S ribosomal protein L19
813	SMc03867	0	0	0	0	0	0	0	0	3531518	3532168	-	651	-	hypothetical protein
814	SMc03875	0	0	0	0	0	0	0	0	3540776	3541114	-	339	-	ferredoxin protein
815	SMc03881	0	0	0	0	0	0	0	0	3548600	3548785	-	186	rpmF	50S ribosomal protein L32
816	SMc03884	52	40	44	48	52	10	31	50	3550625	3551539	+	915	ispA	geranyltranstransferase
817	SMc03888	43	38	28	34	18	61	42	35	3555017	3556270	-	1254	ispG	4-hydroxy-3-methylbut-2-en-1-yl diphosphate synthase
818	SMc03894	0	0	0	0	0	0	0	0	3561745	3562506	+	762	-	amino-acid ABC transporter ATP-binding protein
819	SMc04408	57	80	68	53	63	63	37	48	3616640	3616900	-	261	-	virulence-associated protein
820	SMc04409	0	0	0	0	0	0	0	0	3617029	3617199	+	171	-	hypothetical protein
821	SMc04410	3	0	3	2	0	2	0	0	3617313	3618347	+	1035	asd	aspartate-semialdehyde dehydrogenase
822	SMc04083	0	0	0	0	0	0	0	0	3619688	3620371	-	684	cynT	carbonic anhydrase
823	SMc04085	3552	1298	6987	567	3287	1414	5241	755	3621709	3626496	+	4788	-	hypothetical protein
824	SMc04088	2913	237	441	330	2564	218	450	462	3628147	3629757	-	1611	purH	bifunctional phosphoribosylaminoimidazolecarboxamide formyltransferase/IMP cyclohydrolase
825	SMc04094	37	35	38	26	19	15	51	29	3636980	3637678	+	699	-	hypothetical protein
826	SMc02803	0	0	0	0	0	0	0	0	3643515	3644060	+	546	-	hypothetical protein
827	SMc02802	3	11	2	2	5	4	12	11	3644073	3645104	+	1032	holA	DNA polymerase III subunit delta
828	SMc02801	17	16	1	0	23	22	4	0	3645114	3646004	-	891	parB	chromosome partitioning protein ParB
829	SMc02800	0	0	0	0	0	0	0	0	3646037	3646831	-	795	parA	chromosome partitioning protein ParA
830	SMc02798	13	13	35	9	25	15	22	24	3647496	3649367	-	1872	gidA	tRNA uridine 5-carboxymethylaminomethyl modification protein GidA
831	SMc02796	0	0	0	0	0	0	0	0	3651162	3652427	-	1266	rho	transcription termination factor Rho
832	SMc02795	0	0	0	0	0	0	0	0	3652623	3653165	-	543	-	hypothetical protein
