# Supplementary material for: Genome-Wide Sensitivity Analysis of the Microsymbiont Sinorhizobium meliloti to Symbiotically Important, Defensin-Like Host Peptides
Source: mBio. 2017 Aug 1;8(4):e01060-17. doi: 10.1128/mBio.01060-17 (PMC5539429; doi:10.1128/mBio.01060-17)
Supplement: TABLE S2 [file mbo004173412st2.xlsx]

## Sheet: Sheet1
Table S2 Genes with altered competitiveness caused by transposon insertions during NCR247 exposure
Reduced competitiveness caused by transposon insertions during NCR247 exposure (CI ≤ 0.5)
																	Competition Indeces
		Normalized output data (Reads per gene)															Replicate 1			Replicate 2
Num	Gene ID	Input_1	Untreated_2	NCR247_1	PMB_1	Input_2	Untreated_2	NCR247_2	PMB_2	Start	Stop	Strand	Length	Gene	Function	pathway	PMB/t2_1	NCR/t2_1		PMB/t2_2	NCR/t2_2
1	SMa0789	1506	1387	496	1632	1508	1472	561	1868	429441	430136	+	696	SMa0789	GntR family transcriptional regulator	transcriptional regulator	1.17664	0.357606		1.26902	0.381114
2	SM_b20944	2065	1705	719	293	2117	1583	648	323	1170226	1171533	-	1308	exoQ	polysaccharide polymerase, Wzy protein	succinoglycan	0.171848	0.421701		0.204043	0.409349
3	SM_b20947	468	425	139	531	582	379	184	519	1174312	1174608	+	297	exoX	posttranscriptional regulator, repressor protein	succinoglycan	1.24941	0.327059		1.36939	0.485488
4	SM_b20949	1219	1178	509	209	1230	1445	510	231	1175762	1176712	-	951	exoV	pyruvyltransferase	succinoglycan	0.177419	0.432088		0.159862	0.352941
5	SM_b21690	470	484	183	151	521	520	213	139	1176826	1177785	-	960	exoW	glucosyltransferase	succinoglycan	0.311983	0.378099		0.267308	0.409615
6	SM_b20950	701	653	196	92	709	557	210	128	1177910	1179394	+	1485	exoT	transport protein, Wzx	succinoglycan	0.140888	0.300153		0.229803	0.37702
7	SM_b20999	3864	3790	676	3534	3758	3301	657	3245	1235141	1236403	-	1263	bacA	transporter	transporter	0.932454	0.178364		0.983035	0.199031
8	SMc02578	2599	1796	662	1467	2080	1793	708	1403	64116	65066	+	951	SMc02578	hypothetical protein		0.816815	0.368597		0.782487	0.394869
9	SMc02829	719	523	218	608	619	441	172	474	176106	177734	-	1629	SMc02829	ABC transporter ATP-binding protein	ABC transporter	1.16252	0.416826		1.07483	0.390023
10	SMc02830	1531	1221	344	1379	1400	1218	351	1116	177743	178876	-	1134	SMc02830	ABC transporter permease	ABC transporter	1.1294	0.281736		0.916256	0.288177
11	SMc02831	1834	1424	378	1649	1739	1445	344	1404	178876	179958	-	1083	SMc02831	ABC transporter permease	ABC transporter	1.15801	0.265449		0.971626	0.238062
12	SMc00324	127	112	52	77	108	100	46	101	277323	279476	+	2154	pnp	polynucleotide phosphorylase/polyadenylase	mRNA processing and degradation	0.6875	0.464286		1.01	0.46
13	SMc00354	751	520	95	83	682	380	53	61	309005	309670	+	666	SMc00354	hypothetical protein	putative cell envelope biogenesis (OmpA)	0.159615	0.182692		0.160526	0.139474
14	SMc00361	891	842	375	1544	847	938	420	1677	316668	317510	-	843	SMc00361	hypothetical protein	putative hydrolase	1.83373	0.445368		1.78785	0.447761
15	SMc00414	2708	2956	1437	4003	2727	3715	1703	3965	363378	363980	-	603	SMc00414	hypothetical protein	putative methyltransferase	1.35419	0.48613		1.06729	0.458412
16	SMc02219	259	250	25	120	251	237	90	90	581426	582349	+	924	SMc02219	amino acid-binding periplasmic protein	putative periplasmic protein	0.48	0.1		0.379747	0.379747
17	SMc02311	1661	1424	192	617	1478	1293	264	513	682637	683257	+	621	maf	Maf-like protein	putative septum formation inhibitor	0.433287	0.134831		0.396752	0.204176
18	SMc00877	2010	2310	605	1296	2058	2868	704	1297	909133	909966	+	834	SMc00877	transcriptional regulator	transcriptional regulator	0.561039	0.261905		0.452232	0.245467
19	SMc00114	3708	3528	1380	3538	3946	3299	1483	3745	1078096	1080234	-	2139	ptrB	protease II oligopeptidase B hydrolase serine protease	protease	1.00283	0.391156		1.13519	0.44953
20	SMc00128	1031	990	169	588	870	896	193	407	1099690	1100235	-	546	SMc00128	hypothetical protein	putative membrane protein	0.593939	0.170707		0.454241	0.215402
21	SMc00457	878	772	134	407	741	694	198	281	1100228	1100815	-	588	SMc00457	hypothetical protein	putative membrane protein	0.527202	0.173575		0.404899	0.285303
22	SMc00122	3734	3532	656	1832	3745	3170	829	1415	1100913	1103147	-	2235	pbp	penicillin-binding protein	cell wall	0.518686	0.18573		0.446372	0.261514
23	SMc00067	1109	1255	109	374	1216	1354	179	295	1107235	1107645	+	411	lppA	outer-membranne lipoprotein	lipoprotein	0.298008	0.0868526		0.217873	0.132201
24	SMc02366	965	1287	635	569	1032	1317	637	560	1113918	1114619	+	702	SMc02366	transcriptional regulator	potential TCS	0.442113	0.493395		0.425209	0.483675
25	SMc02367	1989	2219	888	982	1819	2167	1083	1076	1114616	1116013	+	1398	SMc02367	sensor histidine kinase transmembrane protein	potential TCS	0.442542	0.40018		0.496539	0.499769
26	SMc02407	1028	907	169	469	877	869	244	608	1162858	1163436	-	579	SMc02407	hypothetical protein	no similarity	0.517089	0.186329		0.699655	0.280783
27	SMc02641	569	463	195	28	646	505	141	48	1179630	1180943	-	1314	rkpK	UDP-glucose 6-dehydrogenase	LPS	0.0604752	0.421166		0.0950495	0.279208
28	SMc02555	1060	976	160	573	1051	783	160	539	1206725	1207168	-	444	SMc02555	signal peptide protein		0.58709	0.163934		0.688378	0.204342
29	SMc02554	664	550	135	473	600	443	194	373	1207165	1207629	-	465	SMc02554 (MutT)	hypothetical protein	putative 8-oxo-dGTP diphosphatase	0.86	0.245455		0.841986	0.437923
30	SMc01258	2006	2138	897	1075	1977	2526	990	1067	1516716	1517738	-	1023	SMc01258	hypothetical protein	putative membrane protein	0.502806	0.419551		0.422407	0.391924
31	SMc01044	1090	731	320	370	1073	602	281	490	1571105	1573366	+	2262	ntrY	nitrogen regulation transmembrane protein	nitrogen regulation	0.506156	0.437756		0.813953	0.466777
32	SMc01222	1782	1788	384	124	1652	1904	561	214	1702159	1702971	+	813	lpsC	lipopolysaccharide core biosynthesis glycosyl transferase	LPS	0.0693512	0.214765		0.112395	0.294643
33	SMc01221	2682	2844	1178	117	2797	2859	1277	212	1702990	1704021	+	1032	lpsD	lipopolysaccharide core biosynthesis glycosyl transferase	LPS	0.0411392	0.414205		0.0741518	0.44666
34	SMc01220	1002	1010	416	42	976	1007	493	59	1704018	1705040	+	1023	lpsE	lipopolysaccharide core biosynthesis glycosyl transferase	LPS	0.0415842	0.411881		0.0585899	0.489573
35	SMc01219	232	201	2	2	179	225	23	2	1705047	1706102	-	1056	lpsB	lipopolysaccharide core biosynthesis mannosyltransferase	LPS	0.00995025	0.00995025		0.00888889	0.102222
36	SMc01188	2398	2305	478	1666	2176	2554	625	1667	1741544	1742698	-	1155	dac	penicillin-binding precursor (D-alanyl-D-alanine carboxypeptidase fraction A) transmembrane protein	cell wall	0.722777	0.207375		0.652702	0.244714
37	SMc00951	1597	1405	434	1515	1469	1257	408	1394	1777786	1779600	+	1815	SMc00951	hypothetical protein	putative ABC transporter perplasmic binding protein (YejA?)	1.07829	0.308897		1.10899	0.324582
38	SMc00295	541	697	274	1274	521	747	242	1287	1867616	1868050	-	435	SMc00295	hypothetical protein		1.82783	0.393113		1.72289	0.323963
39	SMc04278	455	392	100	1009	392	298	112	850	2101762	2102049	-	288	acpXL	acyl carrier protein	very long chain fatty acids	2.57398	0.255102		2.85235	0.375839
40	SMc04209	2052	2276	731	107	1805	2317	911	191	2197376	2198281	-	906	SMc04209	hypothetical protein	LPS	0.0470123	0.321178		0.0824342	0.393181
41	SMc01854	636	672	276	456	637	533	208	548	2359313	2360104	-	792	SMc01854	amidase (AMPD protein)	cell wall	0.678571	0.410714		1.02814	0.390244
42	SMc02434	217	173	21	110	162	173	44	99	2817138	2817782	-	645	SMc02434	hypothetical protein	no similarity	0.635838	0.121387		0.572254	0.254335
43	SMc02449	932	906	180	3778	876	966	328	4146	2830487	2831413	-	927	SMc02449	acetyltransferase	putative ribosomal-protein-alanine N-acetyltransferase RimI	4.16998	0.198675		4.29193	0.339545
44	SMc02451	805	661	190	1682	670	726	316	2014	2832784	2833638	-	855	SMc02451	hypothetical protein	putative peptidylprolyl isomerase (Rotamase)	2.54463	0.287443		2.7741	0.435262
45	SMc00722	1265	1126	375	634	1280	1375	385	512	2857466	2860123	+	2658	SMc00722	hypothetical protein	putative membrane protein	0.563055	0.333037		0.372364	0.28
46	SMc00716	330	347	105	184	383	315	90	120	2864353	2865369	+	1017	SMc00716 (ftsX)	hypothetical protein	cell wall	0.530259	0.302594		0.380952	0.285714
47	SMc00715	568	533	92	356	453	430	173	376	2865475	2866173	+	699	SMc00715	hypothetical protein	putative membrane protein	0.667917	0.172608		0.874419	0.402326
48	SMc04024	2257	2689	723	1952	2190	2502	931	1893	3022233	3023450	+	1218	SMc04024	membrane-bound lytic murein transglycosylase	cell wall	0.72592	0.268873		0.756595	0.372102
49	SMc04025	1959	1924	274	1037	1759	1858	387	797	3023553	3024815	+	1263	SMc04025	hypothetical protein	cell wall (putative periplasmic hydrolase)	0.538981	0.142412		0.428956	0.208288
50	SMc04041	1087	1282	359	821	1093	1280	527	659	3044772	3045755	+	984	pldB	lysophospholipase L2 protein		0.640406	0.280031		0.514844	0.411719
51	SMc03927	652	629	100	2386	624	567	136	1929	3076748	3077236	+	489	nodN2	nodulation protein	Nodulation	3.79332	0.158983		3.40212	0.239859
52	SMc03097	2212	1815	298	298	2051	1423	254	314	3246733	3248589	+	1857	SMc03097	hypothetical protein	putative TamA	0.164187	0.164187		0.220661	0.178496
53	SMc03096	2520	1926	553	639	1963	1483	717	646	3248712	3254321	+	5610	SMc03096	signal peptide protein	putative TamB	0.331776	0.287124		0.435604	0.483479
54	SMc03872	2815	2671	291	287	2327	2758	368	175	3536747	3538240	+	1494	SMc03872	hypothetical protein	putative periplasmic peptidase	0.10745	0.108948		0.0634518	0.13343
Increased competitiveness caused by transposon insertions during NCR247 exposure (CI ≥ 2)
																	Competition Indeces
		Normalized output data (Reads per gene)															Replicate 1			Replicate 2
Num	Gene ID	Input_1	Untreated_2	NCR247_1	PMB_1	Input_2	Untreated_2	NCR247_2	PMB_2	Start	Stop	Strand	Length	Gene	Function		PMB	NCR		PMB	NCR
1	SM_b20563	2178	2374	12150	617	2350	2273	13063	604	587215	588129	-	915	SM_b20563	hypothetical protein		0.259899	5.11794		0.265728	5.74703
2	SM_b20803	1265	1075	9714	784	1232	1141	11889	756	588360	589190	+	831	kdsB2	3-deoxy-manno-octulosonate cytidylyltransferase	capsule polysaccharide polymerization	0.729302	9.03628		0.662577	10.4198
3	SM_b20804	1473	1669	12075	1106	1589	1724	15533	1242	589233	589964	+	732	SM_b20804	hypothetical protein	capsule polysaccharide polymerization	0.662672	7.23487		0.720418	9.00986
4	SM_b20805	1827	1749	14619	1465	1753	1875	18153	1609	590027	590932	+	906	SM_b20805	glycosyltransferase	capsule polysaccharide polymerization	0.837621	8.35849		0.858133	9.6816
5	SM_b20806	856	882	5937	496	925	841	7678	502	591060	591749	-	690	SM_b20806	hypothetical protein	capsule polysaccharide polymerization	0.562358	6.73129		0.596908	9.12961
6	SM_b20811	669	646	1465	789	729	572	1604	813	597789	598109	+	321	SM_b20811	hypothetical protein		1.22136	2.2678		1.42133	2.8042
7	SM_b20812	3270	2837	6572	2500	3235	2455	6241	2846	598175	599221	-	1047	SM_b20812	hypothetical protein	Polysaccharide pyruvyl transferase	0.881213	2.31653		1.15927	2.54216
8	SM_b20942	1303	1320	9995	344	1235	1101	10289	408	1168150	1169136	+	987	exoB	UDP glucose 4-epimerase	succinoglycan / exopolysaccharide	0.260606	7.57197		0.370572	9.34514
9	SMc02149	718	629	1468	722	595	670	1536	742	562964	564124	+	1161	SMc02149	hypothetical protein		1.14785	2.33386		1.10746	2.29254
10	SMc02273	13741	14365	29621	14530	13835	15082	34436	15224	640572	648086	-	7515	rkpA	fatty acid synthase transmembrane protein	putative capsular polysaccharide	1.01149	2.06203		1.00942	2.28325
11	SMc00075	2761	2579	16077	3434	2367	2496	13925	3648	1006836	1007447	-	612	rimJ	ribosomal-protein-alanine acetyltransferase	Ribosomal protein	1.33152	6.23381		1.46154	5.57893
12	SMc00575	432	294	2470	206	432	313	1333	241	1244845	1246044	+	1200	SMc00575	hypothetical protein		0.70068	8.40136		0.769968	4.25879
13	SMc00576	282	233	608	216	318	212	544	267	1246291	1247178	+	888	SMc00576	hypothetical protein		0.927039	2.60944		1.25943	2.56604
14	SMc01767	885	863	6019	1021	778	939	4575	1165	1313882	1314319	+	438	SMc01767	hypothetical protein		1.18308	6.97451		1.24068	4.8722
15	SMc01308	158	124	428	95	149	78	363	88	1479723	1480343	+	621	rplD	50S ribosomal protein L4	Ribosomal protein	0.766129	3.45161		1.12821	4.65385
16	SMc00469	683	787	1637	1326	716	747	1641	1444	1956089	1956529	-	441	dksA	DnaK suppressor protein	transcriptional regulator	1.68488	2.08005		1.93307	2.19679
17	SMc00177	657	698	2280	630	632	733	1621	825	1985652	1986266	-	615	SMc00177	hypothetical protein	ABC	0.902579	3.26648		1.12551	2.21146
18	SMc00176	898	807	2926	966	826	753	2376	982	1986348	1987724	-	1377	SMc00176	hypothetical protein	ABC	1.19703	3.62577		1.30412	3.15538
19	SMc00175	673	703	2284	712	655	685	1708	780	1987809	1988618	-	810	SMc00175	ABC transporter ATP-binding protein	ABC	1.0128	3.24893		1.13869	2.49343
20	SMc00174	808	699	2812	798	663	591	2002	891	1988630	1989769	-	1140	SMc00174	hypothetical protein	ABC	1.14163	4.02289		1.50761	3.38748
21	SMc03973	1880	1821	6552	2464	1707	1886	5496	2833	2969186	2969983	-	798	SMc03973	hypothetical protein		1.3531	3.59802		1.50212	2.9141
22	SMc02985	3483	3744	8839	3963	3291	3429	9654	4085	3106651	3107295	+	645	SMc02985	hypothetical protein		1.05849	2.36084		1.19131	2.8154
23	SMc03900	1823	1795	6756	1343	1726	1643	5114	1204	3568721	3570571	+	1851	ndvA	cyclic beta-1,2-glucan ABc transporter	CβG	0.748189	3.76379		0.732806	3.1126
24	SMc04382	13923	13360	41935	10471	12908	12187	32620	9852	3573301	3581799	-	8499	ndvB	beta-(1,2)-glucan production associated transmembrane protein	CβG	0.783757	3.13885		0.808402	2.67662
