# Supplementary material for: Genome-Wide Sensitivity Analysis of the Microsymbiont Sinorhizobium meliloti to Symbiotically Important, Defensin-Like Host Peptides
Source: mBio. 2017 Aug 1;8(4):e01060-17. doi: 10.1128/mBio.01060-17 (PMC5539429; doi:10.1128/mBio.01060-17)
Supplement: TABLE S3 [file mbo004173412st3.xlsx]

## Sheet: Sheet1
Table S3 Genes with altered competitiveness caused by transposon insertions during PMB exposure
Reduced competitiveness caused by transposon insertions during PMB exposure (CI ≤ 0.5)
																	Competition Indeces
		Normalized output data (Reads per gene)															Replicate 1			Replicate 2
Num	Gene ID	Input_1	Untreated_2	NCR247_1	PMB_1	Input_2	Untreated_2	NCR247_2	PMB_2	Start	Stop	Strand	Length	Gene	Function	pathway	PMB/t2_1	NCR/t2_1		PMB/t2_2	NCR/t2_2
1	SM_b20563	2178	2374	12150	617	2350	2273	13063	604	587215	588129	-	915	SM_b20563	hypothetical protein		0.259899	5.11794		0.265728	5.74703
2	SM_b20942	1303	1320	9995	344	1235	1101	10289	408	1168150	1169136	+	987	exoB	UDP glucose 4-epimerase	succinoglycan	0.260606	7.57197		0.370572	9.34514
3	SM_b20944	2065	1705	719	293	2117	1583	648	323	1170226	1171533	-	1308	exoQ	polysaccharide polymerase, Wzy protein	succinoglycan	0.171848	0.421701		0.204043	0.409349
4	SM_b20945	726	698	236	133	874	572	358	149	1171541	1172806	-	1266	exoF1	hypothetical protein	succinoglycan	0.190544	0.338109		0.26049	0.625874
5	SM_b20948	867	892	531	374	767	959	563	419	1174743	1175771	+	1029	exoU	glucosyltransferase	succinoglycan	0.419283	0.595291		0.436913	0.58707
6	SM_b20949	1219	1178	509	209	1230	1445	510	231	1175762	1176712	-	951	exoV	pyruvyltransferase	succinoglycan	0.177419	0.432088		0.159862	0.352941
7	SM_b21690	470	484	183	151	521	520	213	139	1176826	1177785	-	960	exoW	glucosyltransferase	succinoglycan	0.311983	0.378099		0.267308	0.409615
8	SM_b20950	701	653	196	92	709	557	210	128	1177910	1179394	+	1485	exoT	transport protein, Wzx	succinoglycan	0.140888	0.300153		0.229803	0.37702
9	SM_b20958	215	119	72	57	161	154	95	56	1185461	1186390	+	930	exoM	glucosyltransferase	succinoglycan	0.478992	0.605042		0.363636	0.616883
10	SM_b21416	1748	1864	1159	248	1702	1667	1338	216	1345948	1346715	+	768	ddhA	glucose-1-phosphate cytidylyltransferase	LPS	0.133047	0.621781		0.129574	0.802639
11	SM_b21417	1232	1400	955	200	1180	1439	998	234	1346712	1347782	+	1071	ddhB	CDP-glucose 4,6-dehydratase	LPS	0.142857	0.682143		0.162613	0.693537
12	SM_b21418	2050	1981	1625	332	2075	1986	1679	377	1347789	1349021	+	1233	SM_b21418	NDP-hexose 3-C-methyltransferase		0.167592	0.820293		0.189829	0.845418
13	SM_b21425	1778	1909	1126	281	1567	1744	1200	328	1357006	1357782	-	777	SM_b21425	hypothetical protein	LPS	0.147197	0.589838		0.188073	0.688073
14	SM_b21426	2168	2480	1430	334	2009	2065	1621	444	1357784	1358626	-	843	SM_b21426	sugar nucleotide oxidoreductaseepimerase	LPS	0.134677	0.576613		0.215012	0.784988
15	SM_b21427	793	789	599	300	634	592	616	249	1358626	1359114	-	489	SM_b21427	acetyltransferase	LPS	0.380228	0.759189		0.420608	1.04054
16	SM_b21428	502	610	419	151	558	720	461	154	1359270	1359833	+	564	rmlC	dTDP-4-dehydrorhamnose 3,5-epimerase	LPS	0.247541	0.686885		0.213889	0.640278
17	SMc00334	422	440	533	62	386	389	413	58	288345	288983	+	639	cmk	cytidylate kinase		0.140909	1.21136		0.1491	1.0617
18	SMc00354	751	520	95	83	682	380	53	61	309005	309670	+	666	SMc00354	hypothetical protein		0.159615	0.182692		0.160526	0.139474
19	SMc01116	1134	1109	1499	521	1053	1246	1181	596	438442	439320	+	879	olsA	acyltransferase transmembrane protein	membrane lipids	0.469793	1.35167		0.478331	0.947833
20	SMc02147	2931	3970	4214	1115	2832	3527	3377	865	565258	566520	+	1263	phoR	phosphate regulon sensor histidine kinase transmembrane protein	phosphate metabolism	0.280856	1.06146		0.245251	0.957471
21	SMc02142	2046	2864	2988	913	1867	2864	2823	811	570657	571472	+	816	pstB	phosphate transporter ATP-binding protein	phosphate metabolism	0.318785	1.0433		0.28317	0.985684
22	SMc02141	3567	5300	5734	1238	3955	6307	4895	1190	571559	572272	+	714	phoU	phosphate transporter PhoU	phosphate metabolism	0.233585	1.08189		0.188679	0.776122
23	SMc02140	2471	3684	3588	743	2099	3051	2774	690	572383	573066	+	684	phoB	phosphate regulon transcriptional regulatory protein	phosphate metabolism	0.201683	0.973941		0.226155	0.90921
24	SMc02219	259	250	25	120	251	237	90	90	581426	582349	+	924	SMc02219	amino acid-binding periplasmic protein		0.48	0.1		0.379747	0.379747
25	SMc02311	1661	1424	192	617	1478	1293	264	513	682637	683257	+	621	maf	Maf-like protein	putative septum formation inhibitor	0.433287	0.134831		0.396752	0.204176
26	SMc00859	104	149	84	60	132	124	73	57	928629	928850	+	222	SMc00859	hypothetical protein		0.402685	0.563758		0.459677	0.58871
27	SMc00020	822	767	613	348	807	805	481	337	1010785	1011330	+	546	SMc00020	hypothetical protein		0.453716	0.799218		0.418634	0.597516
28	SMc00458	4218	4000	10355	619	4036	4024	7151	631	1104977	1105648	+	672	feuP	transcriptional regulator	CβG	0.15475	2.58875		0.156809	1.77709
29	SMc00129	1295	1253	2415	328	1076	1308	1709	369	1105638	1107023	+	1386	feuQ	sensor histidine kinase	CβG	0.261772	1.92737		0.28211	1.30657
30	SMc00067	1109	1255	109	374	1216	1354	179	295	1107235	1107645	+	411	lppA	outer-membranne lipoprotein	lipoprotein	0.298008	0.0868526		0.217873	0.132201
31	SMc02365	544	524	636	117	495	495	604	160	1112257	1113771	+	1515	degP1	protease precursor protein	protease	0.223282	1.21374		0.323232	1.2202
32	SMc02366	965	1287	635	569	1032	1317	637	560	1113918	1114619	+	702	SMc02366	transcriptional regulator	putative TCS	0.442113	0.493395		0.425209	0.483675
33	SMc02367	1989	2219	888	982	1819	2167	1083	1076	1114616	1116013	+	1398	SMc02367	sensor histidine kinase transmembrane protein	putative TCS	0.442542	0.40018		0.496539	0.499769
34	SMc02641	569	463	195	28	646	505	141	48	1179630	1180943	-	1314	rkpK	UDP-glucose 6-dehydrogenase	LPS	0.0604752	0.421166		0.0950495	0.279208
35	SMc02640	850	765	274	147	783	732	456	145	1181090	1182115	-	1026	lpsL	UDP-glucuronic acid epimerase	LPS	0.192157	0.35817		0.198087	0.622951
36	SMc01222	1782	1788	384	124	1652	1904	561	214	1702159	1702971	+	813	lpsC	lipopolysaccharide core biosynthesis glycosyl transferase	LPS	0.0693512	0.214765		0.112395	0.294643
37	SMc01221	2682	2844	1178	117	2797	2859	1277	212	1702990	1704021	+	1032	lpsD	lipopolysaccharide core biosynthesis glycosyl transferase	LPS	0.0411392	0.414205		0.0741518	0.44666
38	SMc01220	1002	1010	416	42	976	1007	493	59	1704018	1705040	+	1023	lpsE	lipopolysaccharide core biosynthesis glycosyl transferase	LPS	0.0415842	0.411881		0.0585899	0.489573
39	SMc01219	232	201	2	2	179	225	23	2	1705047	1706102	-	1056	lpsB	lipopolysaccharide core biosynthesis mannosyltransferase	LPS	0.00995025	0.00995025		0.00888889	0.102222
40	SMc04185	1781	1790	1300	299	1669	1773	1330	411	2174240	2175082	+	843	SMc04185	glycosyltransferase		0.167039	0.726257		0.23181	0.750141
41	SMc04184	503	385	342	111	464	375	291	110	2174306	2174533	-	228	SMc04184	hypothetical protein		0.288312	0.888312		0.293333	0.776
42	SMc04209	2052	2276	731	107	1805	2317	911	191	2197376	2198281	-	906	SMc04209	hypothetical protein	LPS	0.0470123	0.321178		0.0824342	0.393181
43	SMc00689	1787	1416	1762	363	1685	1169	1310	476	2888546	2889988	+	1443	SMc00689	lipoprotein		0.256356	1.24435		0.407186	1.12062
44	SMc03100	686	498	381	193	471	398	371	136	3243024	3243275	+	252	SMc03100	hypothetical protein		0.38755	0.76506		0.341709	0.932161
45	SMc03097	2212	1815	298	298	2051	1423	254	314	3246733	3248589	+	1857	SMc03097	hypothetical protein	putative TamA	0.164187	0.164187		0.220661	0.178496
46	SMc03096	2520	1926	553	639	1963	1483	717	646	3248712	3254321	+	5610	SMc03096	signal peptide protein	putative TamB	0.331776	0.287124		0.435604	0.483479
47	SMc03872	2815	2671	291	287	2327	2758	368	175	3536747	3538240	+	1494	SMc03872	hypothetical protein	putative periplasmic peptidase	0.10745	0.108948		0.0634518	0.13343
Increased competitiveness caused by transposon insertions during PMB exposure (CI ≥ 2)
																	Competition Indeces
		Normalized output data (Reads per gene)															Replicate 1			Replicate 2
Num	Gene ID	Input_1	Untreated_2	NCR247_1	PMB_1	Input_2	Untreated_2	NCR247_2	PMB_2	Start	Stop	Strand	Length	Gene	Function		PMB/t2_1	NCR/t2_1		PMB/t2_2	NCR/t2_2
1	SMc00838	1059	915	452	2785	1040	744	648	3448	787646	789460	-	1815	SMc00838	hypothetical protein		3.04372	0.493989		4.63441	0.870968
2	SMc02655	456	358	334	967	480	336	512	860	1167714	1168358	+	645	SMc02655	hypothetical protein		2.70112	0.932961		2.55952	1.52381
3	SMc04278	455	392	100	1009	392	298	112	850	2101762	2102049	-	288	acpXL	acyl carrier protein	very long chain fatty acids	2.57398	0.255102		2.85235	0.375839
4	SMc02449	932	906	180	3778	876	966	328	4146	2830487	2831413	-	927	SMc02449	acetyltransferase		4.16998	0.198675		4.29193	0.339545
5	SMc02450	990	891	337	3294	935	728	393	3633	2831382	2832623	-	1242	argJ	bifunctional ornithine acetyltransferase/N-acetylglutamate synthase	arginine biosynthesis	3.69697	0.378227		4.99038	0.539835
6	SMc02451	805	661	190	1682	670	726	316	2014	2832784	2833638	-	855	SMc02451	hypothetical protein		2.54463	0.287443		2.7741	0.435262
7	SMc03927	652	629	100	2386	624	567	136	1929	3076748	3077236	+	489	nodN2	nodulation protein	putatively nodulation	3.79332	0.158983		3.40212	0.239859
